# Supplementary material for: Heavy metal detection in mulberry leaves: Laser-induced breakdown spectroscopy data
Source: Data Brief. 2020 Nov 2;33:106483. doi: 10.1016/j.dib.2020.106483 (PMC7677108; doi:10.1016/j.dib.2020.106483)
Supplement: Supplementary file 1 [file mmc1.xlsx]

## Sheet: copper (waveband × sample)
LIBS raw spectral data matrix (waveband × sample) of heavy metal copper in mulberry leaf
wavelength (nm)\ contamination level (mg/kg)	0	0	0	0	0	0	0	0	0	0	0	0	0	0	0	0	0	0	0	0	500	500	500	500	500	500	500	500	500	500	500	500	500	500	500	500	500	500	500	500	1000	1000	1000	1000	1000	1000	1000	1000	1000
229.1	3495.05	2685.95	-31.5083	2712.47	1333.71	4828.87	5989.06	1858.65	4434.88	4139.88	3497.07	2891.99	308.141	5384.66	2288.61	4786.95	1579.47	4298.11	6474.27	1649.04	2543.38	5322.81	1789.7	564.026	1647.62	2633.44	3941.76	3963.82	5829.27	4680.05	4144.13	346.833	1577.63	4569.14	8845.72	3705.45	3542.89	6037.43	-526.223	2689.83	5135.56	3823.37	4237.03	4374.81	1846.47	2202.74	8130.84	3716.09	6381.49
229.115	2827.11	4851.79	1896.05	1997.23	1070.35	6114.86	6816.82	1617.18	2967.57	2870.03	5002.74	2678.92	2568.36	3946.76	3238.63	6242.73	1421.83	3609.78	4566.21	5733.77	1639.75	6015.6	4108.27	3372.9	2012.09	3292.47	5931.44	2726.22	4764.94	5225.59	1865.37	2784.46	1578.82	4585.58	5845.67	4779.5	3940.19	5235.35	582.364	1594.67	6204.56	5391.31	3557.05	4513.51	1982.86	1552.24	6949.25	2584.87	7749.28
229.13	3470.87	5899.69	4236.93	2164.64	1655.74	4429.65	4374.15	4239.85	4868.65	288.713	4948.61	3380.47	1863.31	4248.55	4125.72	6819.96	2346.11	4195.25	4301.23	3922.71	3784.02	4539.73	1651	6470.37	3619.85	4388.44	6146.7	3423.79	3480.44	2895.27	2793.36	3536.88	3430.59	4459.83	3295.39	3059.27	3224.25	4246.61	979.873	2414.28	6353.22	3261.69	4291.15	4101.97	2687.05	2581	4694.56	3496.79	7157.99
229.144	2838.34	8660.76	4623.37	4619.99	1663.81	1091.72	1352.26	5077.02	4702.97	-1371.6	4533.97	5660.66	600.972	5687.07	1786.12	3803.94	3208.85	4511.49	4779.75	4152.1	5591.88	3217.24	-465.858	6864.68	5820.38	2972.31	6257.43	762.543	4384.25	2919.42	4212.4	4649.82	1574.69	3809.44	3428.44	3991.66	3626.55	2907.38	4202	3927.71	4880.48	2122.07	5023.53	3534.58	3318.01	3419.87	2532.65	5110.36	5194.08
229.159	2164	5196.8	5455.59	2834.71	2541.57	3272.59	1549.28	2970.54	3786.61	-101.428	5335.35	3463.97	-303.967	5105.83	2016.38	2618.36	4206.81	4511.34	5089.1	3706.22	3530.63	3028.62	139.53	5811.78	5894.45	1122.67	5362.45	687.561	3451.5	3458.73	5590.61	3950.07	474.082	2874.35	2701.66	3441.53	3400.85	1463.44	5098.24	2880.2	5875.52	974.296	3442.7	3221.79	3499.33	5189.87	3010.97	6717.7	4687.99
229.174	3260.89	1277.53	3428.86	4153.18	3143.05	4535.13	2507.36	2132.73	2902.1	1128.22	5617.92	1711.06	-1019.49	642.061	2483.89	961.683	3702.03	2181.86	3652.91	3142.99	2427.48	2599.89	2601.43	4478.49	5615.4	2226	2716.31	2046.5	3597.68	2906.09	7098.3	1695.77	353.685	3440.32	2106.53	2151.35	2614.6	2975.73	2759.97	2075.93	8341.61	1911.44	2414.96	4052.98	3240.58	7715.05	2142.46	7414.13	3960.78
229.188	5011.88	3450.67	2749.33	1817.83	3690.43	2079.76	1783.74	2817.02	2422.78	564.106	3972.4	2515.24	-201.344	565.452	3269.81	905.371	2434	4019.46	3523.96	3871.66	4341.71	3603.75	3322.41	3628.68	4561.13	6463.99	51.8593	1524.01	4489.8	1656.15	6565.49	1962.31	2313.61	4048.09	2774.26	3964.08	2500.81	4526.78	996.099	3521.05	8669.6	3709.74	2608.36	3480.49	1488.83	5805.18	1766.68	6371.78	2411.34
229.203	4436.76	3876.49	2942.88	333.048	3861.06	2737.28	871.859	5152.97	2442.74	115.823	4390.23	463.018	2350.89	2738.22	2704.87	4074.09	2888.7	4295.56	4352.7	3473.13	6369.78	5075.82	2857.24	3170.54	1630.27	6659.69	-625.523	1853.29	5668.79	2286.25	4981.31	2465.65	3956.9	2948.63	2432.2	2231.56	2493.14	2743.05	891.508	3669.54	8022.29	7050.33	4800.94	3119.85	1680.65	2955.09	3396.11	2755.98	947.788
229.218	2022.35	524.375	3944.32	1254.55	2172.62	1433.34	1782.86	6168.03	3451.07	-1749.7	3706.92	389.607	3243.25	1953.12	2133.99	3762.14	2565.65	2977.65	2855.77	4054.99	1999.7	4964.93	3096.58	3602.75	-227.868	3984.81	257.569	-247.992	4436.22	2604.91	4265.87	1683.71	2625.9	2917.88	3873.01	2894.83	2587.39	1492.89	162.983	2603.87	3387.58	4092.36	4009.12	2838.74	2253.75	1917.4	2914.2	785.257	-348.481
229.233	1981.15	323.049	5302.79	2288.72	1541.18	2831.74	1508.88	7037.71	5606.64	-1482.6	4393.95	693.31	3406.43	1601.39	1885.89	3524.85	2844.22	3500.69	2527	2623.31	2235.02	2506.79	5240.19	6097	552.725	4688.17	180.969	600.002	2615.27	3627.21	5676.47	1411.12	5298.36	3804.89	3554.45	2044.05	2553.15	1254.2	3100.03	2360.63	2505.98	3358.45	3197.79	3229.05	1611.1	854.572	2635.17	4125.98	219.157
229.247	3349.01	2994.76	5505.91	1963.43	2240.3	4581.77	2320.34	5629.69	5051.39	-1445.38	6005.97	298.641	2426.03	2673.85	2453.72	2968.55	1887.33	2919.14	3502.21	-426.869	2288.81	3240.15	3969.59	5408.68	2328.58	5047.87	3140.67	2884.07	3196.63	2354.37	5993.78	1277.15	6515.08	3793.76	5100.9	1266.59	1662.42	1600.8	3381.14	1727.61	4383.74	1850.75	3779.61	2390.98	324.828	1968.82	2066.79	6634.51	1522.11
229.262	3825.75	3032.44	4284.17	1671.07	3958.91	1661.92	2282.41	2476.4	2808.42	419.518	2772.22	1553.31	-136.107	2694.35	1884.76	3910.03	2967.97	3817.09	3958	2890.24	2287.35	4158.79	2890.24	5326.33	2064.15	4337.96	3674.36	4055.45	4068.98	702.362	2143.5	1044.27	5791.39	3746.69	4815.88	3466.74	2900.54	3013.9	4076.73	2444.75	4886.88	1522.92	5661.1	2170.56	107.874	452.387	1946.1	4637.69	3689.06
229.277	5288.59	2665.86	3808.33	2686.73	5981.65	1593.24	2356.67	5185.67	775.786	1595.88	1081.75	1274.86	165.697	1714.54	4668.05	2831.14	4613.2	5040.06	5314.22	3627.88	2309.67	4525.89	1824.7	4284.7	2373.2	3688.99	3342.89	5067.58	6340.79	1511.97	3663.62	-421.412	4747.38	2916.07	3238.84	3980.49	4256.58	4105.86	3496.32	2279.61	8770.17	-150.318	4475.83	2135.86	794.519	1549.55	3183.79	939.047	5177.74
229.291	4520.75	4090.7	2221.23	3531.37	7484.94	115.52	3954.34	4779.37	2069.09	2339.08	3851.27	2061.86	2884.62	3387.19	5858.75	2552.91	4060.64	5542.62	2805.1	2337.03	3734.4	4964.81	928.167	3792.04	866.613	1271.66	1464.58	2037.06	5947.78	2045.23	3490.55	806.245	3713.68	4741.19	4669.18	1559.43	3477.99	3523.35	3913.49	145.326	7382.83	2420.19	3851.01	5679.03	3402.65	589.539	4711.2	2422.56	6445.27
229.306	2729.08	5465.34	2638.44	4839.01	5358.83	712.77	4361.79	2508.32	1612.88	2799.05	6039.91	2674.46	-384.708	909.946	3376.71	674.163	-210.561	6159.9	4342.44	5198.31	3199.03	5835.8	-178.734	2268.37	1002.77	3243.89	1576.86	2011.19	4664.58	2280.15	4171.49	2651.18	3563.05	5851.16	1902.82	1460.49	3921.8	3771.44	4250.06	1909.48	5396.41	828.93	5391.34	5343.68	3069.26	3994.59	5467.29	2816.8	6204.9
229.321	2610	6645.25	3518.02	820.916	3185.31	107.261	7544.69	2257.21	2287.9	1478.02	1618.42	4523	1494.81	2458.89	2856.08	-98.298	837.073	4380.79	3347.18	1865	8318.86	8078.29	1918.36	3919.53	4502.11	3010.25	4245.88	62.5837	5369.61	760.571	797.94	3321.93	2069.69	8983.05	3383.52	2803.25	2764.29	1757.18	7667.34	4253.79	6217.54	3870.55	6643.39	5576.85	2269.94	4847.18	4829.43	2921.83	3448.86
229.336	3727.24	5401.99	5734.48	405.158	2795.31	3045.27	6122.2	3958.91	4107.45	1509.43	1862	2119.94	1529.44	4534.32	2269.8	3128.4	3212.15	3490.99	2963.58	1910.27	8084.03	8503.98	3211.14	5741.33	6666.26	4836.36	3967.02	2310.35	5054.31	3399.47	5420.3	5054.02	1986.68	6418.97	5851.63	3150.3	2533	1951.95	6035.16	234.19	8054.82	4004.13	4334.81	8796.23	6012.92	4241.95	3513.13	4781.18	4029.05
229.35	3639.04	2348.67	2375.71	-153.733	4760.65	5081.18	5701.78	3086.03	5022.62	768.207	-389.571	3385.57	2972.86	3255.22	2976.14	3605.58	6333.95	6286.43	2707.43	3224.69	6527.58	6512.69	4471.21	5071.8	6543.47	1936.02	2148.53	4162.13	2919.42	2642.3	3110.21	2985.68	2505.23	5139.6	4762.94	1374.75	3651.32	2859.5	5516.24	3480.75	9882.43	453.584	3043.06	6740.7	6661.99	2993.87	3738.18	5168.39	6419.74
229.365	5550.85	3918.62	4429.64	90.7604	5521.27	2756.46	6861.55	1619.43	2998.01	2849.17	-232.539	714.644	2061.88	3633.37	1681.43	2718.65	2353.85	3012.3	1382.33	2969.26	5220.78	8785.44	7068.15	5430.82	5860.73	2589.73	4311.06	1174.14	5636.96	4855.56	5909.99	7099.08	4221.81	8408.62	5877.21	3939.61	5940.85	4798.2	4252.41	556.738	6734.69	5776.01	7677.04	8270.02	8219.32	4006	10515.8	7936.16	6495.23
229.38	2454.6	2235.63	4328.34	561.437	2770.73	2569.66	5989.34	1386.45	-270.526	6662.92	133.971	2536.17	1774.21	1901.81	3615.92	759.645	1664.12	2754.63	1891.56	2297.5	10155.6	7762.95	11412.9	7765.89	8445.77	5773.35	3147.63	6262.88	11355	9860.9	6621.3	6030.32	7250.75	9063	7332.83	9406.04	8678.89	6906.28	8499.48	2252.91	10487.9	10604.3	11594.1	10159.8	9930	6065.28	14250.1	11735.5	19407.6
229.395	3287.46	3005.87	2754.65	4735.34	267.549	4092.41	5183.73	3599.36	1561.86	1084.09	680.754	2269.25	2581.41	1537.02	5103.82	4664.4	277.552	4259.3	3734.36	3218.91	14909.7	8097.32	14091.2	11974.2	11471.2	8426.41	3741.04	10286.9	12784	8876.67	8492.83	10099	9154.51	9033.21	6801.87	12031.2	9325.3	4934.14	8786.28	10004.8	15540.2	13726.8	14779.4	16396.8	13003.1	10681.5	13740.9	20686.3	25204.5
229.409	1662.48	1971.78	2237.43	3774.11	2061.82	4038.59	3085.53	6383.04	2084.93	502.583	1755.57	1535.56	2460.3	1249.77	1496.74	5508.57	865.327	2349.61	5144.75	1879.8	14929.8	6541.04	14750.7	13599	13396.6	8140.6	6794.7	11937.1	14457.5	9643.79	5517.3	10551.7	12052.2	9201.61	9032.64	9842.24	11075.9	8541.71	11245.9	11463.4	18678.4	11770.4	17185.6	21035	15105.3	11974.7	12577.3	20624.1	20958.8
229.424	3482.48	1205.77	3037.2	1744.15	5853.2	3707.18	528.378	4265.06	5391.2	1584.29	1752.2	-298.523	2049.41	3080.36	1925.54	3796.25	3826.24	440.707	5216.22	1964	16216.1	8073.16	10640.4	10510	11177.9	10303.9	7815.51	9635.79	12477.6	9014.49	8514.59	11741.7	9766.56	10834.5	12788.6	7359.35	7074.1	9482.45	11858.9	7973.14	18415.6	8407.77	17364.7	17382.2	15421.7	9183.79	9736.28	18374.2	16393.3
229.439	4738.53	-184.292	2358.26	-504.749	6294.87	3188.59	2191.52	2112.87	4085.64	1199.84	2682.72	1284.29	1446.1	2655.16	1740.96	2666.53	5030.94	1274.63	4269.52	-421.843	13806.6	9444.02	6060.58	8296	9619.11	10659	6325.8	7219.21	10873.6	8789.25	7056.67	7996.27	9160.96	5738.3	9001.2	5939.16	6741.8	7147.87	8279.46	6960.69	11645.5	9107.98	12417	11649.4	12051.2	7058.07	7977.17	13202.4	14309.8
229.453	4143.03	2967.83	3323.26	750.95	4036.13	3376.48	2620.75	3108.58	3765.23	1990.44	1048.77	1964.65	459.769	2448.57	2376.94	79.8562	3560.86	563.672	2648.85	1122.47	12269.2	7309.81	3948.82	6408.68	5752.95	5633.68	5094.73	5278.59	9583.78	6564.01	4834.46	4937.09	6480.91	7451.21	7333.8	2824.56	5770.76	7012.75	5302.44	7089.62	10426.7	7396.28	7100.46	9100.58	8636.08	3430.59	6700.86	12274.3	10755
229.468	1608.23	2679.08	2401.95	410.262	2501.69	4072.55	4108.89	3131.67	2890.29	2955.71	1173.65	1091.06	662.647	1541.89	1801.17	-206.806	2897.4	2250.23	1725.03	1824.92	9507.57	2995.33	6071.8	5798.92	2405.78	5605.76	4159.36	3085.82	7637.17	5124.6	4690.63	4124.69	5027.24	6072.6	6842.02	3922.86	3653.36	3753.73	2673.42	3491	8392.16	3569.13	5947.65	5542.47	6453.22	980.961	6987.94	9308.2	8356.06
229.483	1699.16	1776.51	1275.63	687.583	1956.76	4415.89	2820.55	2313.75	1419.59	2661.05	448.167	3109.22	1501.97	2917.69	3932.46	-2.97531	1633.27	2749.2	2310.59	2657.35	5195.64	2014.23	6148.87	3595.14	1619.95	4470.88	3360.82	3193.38	5924.4	2513.93	3727.9	2767.6	3632.06	3857.92	4016.7	3383.78	3635.16	1601.34	2375.68	754.856	4824.84	3527.46	4281.24	3337.8	3876.26	2036.24	3716.03	4537.8	5907.01
229.498	1516.11	3229.44	2386.59	1484.21	2101.6	2604.78	2452.29	3627.49	463.158	1245.84	488.856	3752.85	722.97	1764.31	4234.18	461.818	1313.04	2624.73	3282.25	2148.17	2954.69	1371.7	3946.39	1782.18	1627.16	3130.09	4198.66	2604.45	6033.66	-97.846	5798.22	910.721	3926.59	2910.08	1484.75	2918.34	1416.74	2563.04	2867.53	2510.24	3287.06	2117.4	1979.31	2533.39	2926.12	460.143	2914.73	5028.51	4458.07
229.512	2877.37	4543.23	3845.45	3254.18	1343.39	1194.76	4838.2	5047.73	988.817	-1550.75	2002.12	3682.64	1641.75	2786.88	3330.62	257.408	2527.48	2962.08	3138.28	1304.86	1183.03	1643.06	2028.05	2287.57	2741.34	3242	2016.55	1388.1	5750.34	1108.67	4898.97	2310.41	4012.65	3863.75	2230.45	3451.75	3681.87	4101.64	2219.11	4775.94	5287.54	749.762	4147.38	2836.66	2145.57	1889.21	3792.93	5136.69	4411.76
229.527	4058.02	5335.68	5950.98	3814.6	1804.41	1898.02	5009.18	4724.1	835.103	-1349.1	533.049	2744.59	2745.02	3955.5	2908.72	1031.34	2778.43	2546.49	3230.02	2199.28	1854.14	2684.06	3402.62	2321.12	4081.27	3633.99	2041.28	2331.18	4380.42	4615.66	4072.48	6007.57	2069.64	3939.63	3118.09	5232.43	5147.48	3236.02	3324.7	4741.25	6083.8	28.8014	4023.61	2135.91	4334.52	2546.12	2651.84	3109.96	4184.82
229.542	3621.28	3045.87	5369.26	2969.84	2694.05	3563.49	3941.77	2893.66	1002.82	124.514	1722.94	3442.68	2848.86	4095.78	4050.73	2743.15	2791.04	1683.27	3971.97	2095.53	2605.29	2528.86	3991.31	3806.55	3979.46	3830.69	1087.14	3653.3	3123.47	6701.39	4800.65	4700.06	2016.42	4191.9	3909.61	4094.37	4820.06	2527.36	3771.47	2164.98	3895.85	1139.41	1600.76	1624.67	5302.27	2443.76	3165.66	3192.72	3550.58
229.557	2459.91	1570.67	2722.15	2101.55	2623.6	3300.61	2692.29	1949.55	2443.55	218.863	2436.61	3029.88	2246.37	5065.06	3394.44	3524.97	1610.03	2849.78	4403.81	3788.56	1673.36	3004.29	1904.95	4557.29	2363.92	4161.21	928.542	2045.7	2691.23	4710.93	3510.81	1413.32	1997.84	4206.67	3515.52	3167.95	2593.33	3097.62	3585.21	1193.24	3246.04	2918.9	1225.46	1924.07	4086.19	3185.26	3177.27	2766.28	3116.53
229.571	4040.58	1237.22	1869.88	1684.75	3401.78	1548.01	2749.53	3466.49	1130.23	-746.528	2150.44	1590.79	876.508	4112.57	2659.43	3817.17	2010.6	2861.17	3613.73	5172.54	1756.55	3314.65	1283.71	4157.25	428.729	4145.76	4092.8	1593.55	1767.33	3663.47	4665.02	1970.7	3480.48	3272.58	3735.11	2825.29	2519.67	2504.38	2180.76	1954.21	1968.67	3528.56	967.539	2210.59	3566.26	2550.99	1977.08	2156.62	4406.73
229.586	4583.99	1176.88	2371.81	2569.54	2559.85	920.499	4439.89	4150.46	7.76728	-1176.99	2031.82	2173.21	694.579	1327.14	3356.37	4052.2	3410.87	2566.53	2106.44	5121.08	2305.63	3461.4	838.957	2721.03	126.034	5597.34	6010.15	2534.53	2399.72	2910.82	5234.4	1541.57	5030.52	3442.25	3314.96	557.838	2518.98	2250.09	1214.63	2065.04	1188.09	2366.72	1499.65	3030.01	2737.63	1458.24	2369	4044.58	4561.07
229.601	3325.46	2365.01	2526.37	3602.67	1144.24	-66.2515	4784.46	4590.76	1354.2	489.963	2661.17	3347.79	849.704	3140.26	3266.46	3481.24	3424.04	3624.25	2779.57	2908.79	1830.28	707.559	1849.88	2573.32	808.865	4252.29	3130.08	2210.5	4204.12	2822.94	5399.84	958.206	3385.79	3313.83	3282.75	48.7313	2337.43	4137.06	1378.12	2359.87	2742.25	1811.4	2559.12	3155.54	3058.79	1426.32	3048.12	4549.38	3613.95
229.615	3090.43	3177.94	1474.46	2512.72	1858.93	-132.756	5085.73	4504.51	923.314	1440.38	3686.08	3092.59	807.406	4677.25	2820.4	2804.1	2377.32	3909.19	2336.97	236.127	1632.36	540.467	2336.88	2633.8	2442.59	1076.76	2750.21	1586.5	3145.07	2869.36	5015.6	-137.418	2818.61	2151.88	2313.76	1592.91	3423.73	1960.85	2167.64	1418.63	2804.27	1424.68	1954.04	2976.36	1801.71	1282.74	2377.58	3892.66	3824.68
229.63	1330.58	3781.98	472.788	2008.87	920.101	3226.95	3448.23	2714.55	3273.34	1604.73	4787.63	1789.69	2011.69	4250.82	3350.22	4221.83	1763.11	2639.54	1758.15	154.753	2128.2	1523.17	2959.19	3656.4	3695.83	613.005	2548.45	1283.12	3880.02	3075.89	4130.64	975.714	3521.51	3434.29	2093.32	1959.99	1912.47	1027.41	2083.49	1254.01	2224.28	2037.74	562.908	3703.3	1335.84	1111.48	3094.52	3295.83	2659.7
229.645	1846.43	2216.51	2938.01	2544.21	2098.18	2761.13	5787.21	3721.85	1937.13	1427.89	5631.16	2770.33	1034.67	3580.62	1378.5	2835.17	2319.19	1700.75	982.463	1964.67	1668.89	1132.06	3046.29	3305	2970.83	1661.95	3116.49	2723.74	2647.46	3869.44	3888.98	422.396	3192.21	5973.4	2965.7	2622.5	844.389	1574.69	1263.59	2535.19	2812.99	1117.31	2068.78	2303.83	473.821	2143.49	2574.06	1431.62	2079.47
229.66	3503.48	-321.731	2455.5	1341.82	534.211	3241.73	4567.43	2992.32	2693.93	1539.35	4595.06	2849.83	1903.84	625.41	2841.15	1595.94	3101.87	3439.57	4635.56	2556.99	1352.48	2664.86	3214.23	3521.75	1924.28	1657.86	1176.11	2356.05	2419.16	3344.51	4948.76	-62.9857	1865.89	4970.16	3084.37	2138.24	2345.57	1107.93	608.227	2068.03	3225.93	1881.01	2959.89	134.406	1474.3	2353.31	1680.71	549.211	3969.73
229.674	3585.01	-100.762	2625.39	196.97	851.438	2344.02	1316.15	2997.6	2543.5	515.04	4165.42	1319.1	1685.82	1365.37	683.136	3802.73	1920.27	3222.66	4922.44	2213.13	1571.94	2308.84	2961.06	4414.71	3492.82	780.245	679.671	-521.41	3176.79	2986.07	4614.16	467.198	2496.87	1167.01	3380.81	2155.03	1375.42	435.095	1394.38	1383.42	1693.52	2637.66	2401.03	-251.447	1138.3	1209.64	1169.84	1659.99	4426.53
229.689	3014.51	2473.38	3991.36	1663.17	2268.28	2981.95	1564.15	3658.21	2023.72	1752.67	1901.71	950.026	2963.11	2717.86	1591.85	2729.05	917.608	1873.52	3706.27	3160.25	1649.98	2589.03	2787.69	3969.09	1505.37	3905.61	1490.36	-353.779	3147.81	3874.74	2464.14	1880.45	989.903	1739.3	5460.51	168.804	2421.96	959.097	3257.69	-980.813	4221.15	1570.52	2854.19	2614.16	1642.53	1631.97	516.395	3167.57	3624.43
229.704	4188.25	2729.77	3235.22	4244.92	725.893	4288.47	2736.45	1784.29	137.493	2279.76	2473.45	1886.08	2179.76	964.406	29.3453	1549.37	846.727	3682.74	3735.55	3829.46	2631.72	2032.8	814.311	5163.61	2842.37	3914.58	1923.43	1192.16	3204	3360.06	1327.13	-925.389	3733.74	1977.56	2946.64	1727.64	1693.53	-504.108	1510.78	2164.83	4897.35	-970.89	3404.01	2474.33	1834.29	792.214	1060.12	2029.21	2204.29
229.719	4482.33	2436.08	3521.59	3485.97	767.252	3281.98	4013.53	1965.89	-356.864	1412.38	3338.91	-47.4528	1558.65	-261.268	2580.36	2674.54	2348.98	2601.93	1935.3	767.907	580.141	2281.65	3985.66	6845.59	1138.94	2428.07	3318.32	795.087	5508.21	2564.77	3246.16	1585.65	3343.84	2730.41	3373.96	3372.68	2741.67	1435.23	3196.19	1390.54	4201.48	80.7071	2948.69	2857.7	1514.85	1712.37	1158.46	781.019	1813.83
229.733	2816.07	6670.71	2241.39	2791.16	1859.71	2703.33	5101.93	3903.1	1229.25	662.978	4357.34	1823.65	-312.59	2092.42	2803.83	-338.683	5117.18	-761.592	4844.54	722.505	-79.0269	4476.31	2737.38	4790.29	3092.75	2849.96	-183.247	1335.1	3340.35	3458.79	4245.49	1123.66	3800.25	4259.11	3309.31	1962.17	3143.62	1803.09	4403.78	1380.77	3858.67	330.786	3636.33	3619.64	5641.97	2731.21	3183.03	1775.28	4767.68
229.748	2183.83	4943.07	2821.33	5301.93	2001.49	2524.58	2950.33	437.318	1183.38	-163.872	2806.84	4350.54	338.367	1770.18	1300.01	3369.7	5267.36	1945.84	4711.02	545.749	1849.74	1765.05	798.884	1311.36	5259.45	1541.1	495.091	2536.52	5885.05	3036.99	3145.07	-54.8856	3603.98	3253.34	3246.91	3467.6	3316.69	176.863	1370.65	804.017	4690.5	104.121	2827.51	4128.65	3716.21	3038.52	4404.48	1437.11	6675.93
229.763	1885.69	3018.58	719.806	3425.53	2365.28	2870.63	6189.26	664.177	-809.017	1342.13	5391.32	5443.3	2328.11	-636.463	2830.03	2773.33	2562.35	2052.76	4151.66	2155	1814.91	3457.14	2934.59	2954.28	5123.65	3581.89	2186.21	356.101	6687.78	4320.28	3333.94	-968.077	3118.51	2698.38	2620.58	3443.18	2206.94	3991.86	2568.26	-264.762	3750.34	-671.081	3301.07	2002.06	5473.55	852.47	3561.58	1375.05	5932.53
229.778	1967.76	2097.25	1389.22	1724.82	1642.57	1288.8	3190.37	1803.58	-1860.12	355.813	2861.96	4461.27	1932.98	1314.91	1876.52	2753.39	3018.95	3076.68	4800.72	3300.96	592.273	2056.35	2845.5	5366.87	5981.74	5179.1	1052.52	1600.54	5903.1	2702.58	3096.46	1964.6	1484.07	3274.3	2171.36	664.875	2900.63	1378.58	1119.94	1322.04	1836.05	485.466	4552.85	990.77	4311.33	767.245	3186.01	1953.14	4283.76
229.792	2829.15	1931.5	953.947	2751.01	2341.62	1063.69	2117.94	3927.02	2562.37	-291.801	1208.28	1933.49	2525.06	2464.84	3045.73	3861.64	2801.5	3182.29	3696.66	2249.09	285.119	241.544	5206.63	5877.48	2813.27	3099.13	3250.46	845.709	3331.68	2286.27	2618.26	2792.43	2238.95	3658.71	894.371	2395.89	3379.67	2297.5	4411.35	1999.93	3921.31	457.204	4401.32	1540.74	5861.24	1083.7	934.568	1616.28	1631.21
229.807	1414.35	653.555	2731.76	1503.7	3847.58	2700.87	4024.35	1429.96	3983.26	-793.741	1684.4	1285.76	3501.74	1597.53	2205.97	4362.63	4098.83	2641.21	3750.44	1560.83	796.348	3766.48	3633.95	6880.68	3580.6	3419.11	4273.35	429.268	2404.18	2628.62	4192.93	4003.82	5185.58	6012.65	2417.25	3176.72	7128.06	2222.59	3791.69	2922.36	4412.5	1095.61	5635.42	3187.37	3915.4	1432.92	2175.53	1883.43	3195.94
229.822	2298.81	1322.97	5161.75	1989.59	3997.32	4817.76	3890.15	2364.93	4799.66	711.495	1265.13	1974.06	3770.33	5209.31	999.49	4852.13	2790.65	3693.53	2579.69	3003.8	1725.14	3963.88	1964.03	6002.81	3842.97	3961.05	3927.08	1471.53	3768.97	3978.51	4155.44	1968.38	3554.47	2386.52	2164.9	3986.44	6524.68	1772.87	2823.43	1210.88	3360.64	1646.13	2704.28	2882.45	5182.91	770.757	4348.17	843.553	3030.43
229.837	1566.56	2377.3	3958.62	2637.36	2225.16	5154.7	2598.57	1543.96	3721.05	3352.19	2521.21	2013.4	-281.247	5770.34	2091.8	3604.11	2880.55	3199.6	2837.14	2693.6	4395.51	2700.47	1707.96	2375.54	5220.99	3178.77	4190.63	1228.38	3658.18	3012.62	3861.77	3321.94	2841.38	1957.16	1232.63	4469.94	4454.99	2461.01	1035.87	65.277	3504.82	4459.56	2191.71	3158.66	5581.06	1009.28	2744.6	927.584	4747.7
229.851	1734.9	2396.44	3300.39	5677.27	3816.92	5002.35	1468.71	1433.74	2836.62	17.9209	917.809	3714.23	-1553.9	1191.67	3378.21	3284.67	4529.56	3664.42	3379.89	1634.31	2596.18	2128.93	3496.19	2389.34	4266.13	3400.01	4869.49	3376.43	4325.44	1597.57	2880.42	2302.63	4150.38	4366.27	2857.22	3208.84	2776.77	2965.79	484.339	-990.101	5456.97	3876.29	2693.37	2671.96	5301.78	1924.55	1473.25	1395.15	5345.89
229.866	1546.1	1516.61	2813.05	5369.01	3899.23	4914.95	1318.85	2144.47	1055.68	-371.904	1129.91	4485.91	173.369	-440.209	2947.77	3202.72	4051.32	4429.83	3738.07	3794.77	1317.1	2034.75	3214.73	3221.51	2732.65	4714.18	3609.03	1797.19	4006.37	2498.67	2825.14	1218.08	3481.52	4707.7	3806.95	3061.3	3320.29	1305.1	1393.09	275.02	5520.7	3038.32	4792.13	1742.35	3718.37	3848.02	2010.29	2947.26	3086.22
229.881	1483.25	880.911	3292.47	4837.25	4017.93	5216.08	2122.26	1524.51	2228.73	842.11	1779.33	2541.99	1985.75	1084.47	2656.18	2990.52	2800.49	3480.57	3590.51	2929.56	1388.88	2835.45	3284.75	1888.38	2090.85	4572.18	2568.46	2357.71	5426.01	1996.26	2705.92	1516.83	2781.18	3247.11	1413.07	1553.56	4105.21	2200.37	2796.05	1253.9	4396.61	1682.2	5907.04	2332.14	2966.38	5341.79	2877.63	3431.37	2589.19
229.896	2032.6	982.772	2135.32	3535.71	3024.47	5992.45	2068.47	2097.8	3935.5	101.585	2999.22	2184.77	2437.32	1332.36	1896.02	1592.16	1742.12	2531.36	3646.31	1113.4	1770.72	3441.65	2031.78	1954.35	1276.1	3849.23	3612.01	2812.22	4441.01	2438.07	1507.25	1843.32	2300.45	2639.1	1698.73	1453.87	4246.58	2446.29	3207.25	1573.34	2649.26	2598.72	3407.33	1519.56	2083.68	4331.96	3787.13	4090.5	1312.9
229.91	3239.17	1646.76	3562.2	3940.44	2976.22	4996.5	2924.38	3054.88	2379.35	-696.176	2104.54	1569.04	1616.77	2162.97	1787.15	969.265	2313.74	2350.61	4036.85	1902.46	1284.08	2617.46	1594.36	1912.22	1346.9	1559.19	3936.03	3679.31	1474.31	4297.39	1590.6	1715.39	3133.32	4394.14	1871.17	2562.41	4317.36	1904.96	2462.42	1975.61	4735.35	3737.12	1526.67	2403.32	2100.34	3107.04	3974.64	4289.75	476.574
229.925	3788.96	2267.67	4570.63	2973.55	2724.93	2030.52	3938	3344.22	915.094	-329.977	1343.71	680.098	546.596	2193.56	3174.42	2051.84	2582.5	1971.63	3875.58	2435.7	2081.86	673.342	1649.91	2838.34	1691.54	915.191	2721.11	2960.28	2878.87	3827.37	1966.85	2062.68	3402.85	3695.23	2044.53	2594.53	2637.85	2718.17	2021.82	1362.15	6576.68	2202.01	810.946	2237.43	3004.54	2888.32	3367.24	3508.14	468.354
229.94	4457.85	1602.55	5363.34	2530.43	2841.87	558.274	5349.29	2711.12	1428.67	1410.44	671.525	1423.64	-124.897	2992.08	2550.78	1212.19	3359.42	3478.46	2303.28	2098.65	2295.72	1506.33	1716.14	3545.25	1334.44	2186.79	1612.85	1169.54	2142.45	3473.05	2150.86	1277.95	2816.03	2054.61	3618.73	3247.15	2081.96	2330.51	2788.3	236.495	5292.29	1133.69	968.341	2010.22	3835.41	3182.85	2867.63	2784.2	1430.36
229.955	3549.27	1980.14	3788.92	2285.9	3159.02	1065.4	3668.16	2831.99	892.643	2394.36	-62.5229	1709.97	-273.851	2881.22	2032.57	2139.21	2119.01	2648.99	2247.93	3298.36	2899.79	1539.05	2413.72	3034.59	2093.51	4171.86	950.73	267.246	1678.25	3028.11	1915	1515.36	2992.91	2392.75	3737.24	3695.11	2390.89	1525.16	3023.54	1408.96	3508.89	1444.08	1513.23	1499.85	4457.5	2981.23	3178.11	27.1606	2302.74
229.969	1776.47	1091.84	1509.99	1443.84	2037.55	41.4712	2861.72	3048.49	861.468	2116.45	1944.71	1396.72	1020.1	3480.96	2076.54	2361.9	2051.76	1853.69	2773.12	2038.37	3367.89	883.33	2267.85	2212.43	4749.37	3465.36	1210.06	1028.99	3856.21	2602.48	2269.98	948.92	3049.64	1334.87	3235.02	1863.03	3281.61	1577.99	931.916	2785.15	2851.8	668.498	1831.64	1698.33	4756.48	2720.58	4570.12	406.361	2714.94
229.984	2259.09	3114.7	3198.81	2769.49	1631.28	546.052	3072.18	2877.88	3120.94	2354.51	3892.43	2504.78	1184.07	2590.89	1714.66	1653.08	2165.02	2990.65	2011.98	2698.21	2933.34	384.865	1710.01	3184.39	5660.04	3282.91	3161.74	558.07	5288.36	2529.67	3017.16	460.094	4060.15	1657.96	5697.34	1679.19	3411.64	1679.93	686.25	2267.65	3571.7	1776.85	1310.39	2622.67	3787.35	3376.21	6025.34	1617.84	3019.5
229.999	3069.75	3567.37	4714.55	3479.35	1347.84	1337.5	1594.62	893.343	3161.21	3385.05	3462.41	2027.68	2008.03	2127.87	1592.6	4206.36	2582.36	1668.62	2444.15	743.249	4203.98	3275.7	1944.85	4628.54	5296.64	3606.95	4559.26	574.828	4027	1851.78	2909.21	-4.58894	2854.46	2851.3	4744.2	2335.59	2754.61	2849.21	-310.34	1371.74	5631.17	2788.86	1688.52	4691.28	3938.55	4101.77	4677.79	1464.73	3978.74
230.014	1704.57	3076.22	1144.95	2123.61	1281.29	2604.09	2241.47	2218.75	578.351	1391.16	2685.82	2207.6	-117.436	3484.92	1734.58	4062.45	4042.31	205.74	2248.09	-413.148	4456.44	3612.68	-79.7733	4486.83	3885.62	3532.32	4937.42	2211.31	3336.62	2400.45	2355.18	1324.23	2042.55	2248.47	4126.3	2772.39	1642.38	2120.5	948.25	1795.24	6575.16	1152.78	1612.23	5747.81	3697.16	1271.64	2298.98	3075.51	3109.81
230.028	2806.61	5081.55	997.292	1611.94	165.291	3407	1416.91	2094.43	1290.28	690.943	646.345	3208.62	-171.84	5237.27	2738.45	4149.99	3314.02	3203.56	3610.98	617.514	3283.94	2405.47	3129.53	3867.7	2399.57	3773.22	3687.99	1233.19	5803.85	3823.17	4101.8	2428.14	3710.38	2463.52	2870.04	3245.44	1959.78	499.318	3130.92	2183.04	5250.95	413.483	-89.3641	3802.31	2123.66	1886.07	2297.57	2433.39	4400.41
230.043	-364.93	5353.92	640.889	1738.24	576.372	2910.33	2241.22	190.435	980.195	-460.43	1201.25	1845.24	178.214	2465.46	2153.92	5307.51	2473.17	1925.59	5228.51	3417.97	2818.36	1729.2	3751.22	3501.31	1408.92	814.88	1592.54	1041.62	6150.58	3589.18	5250.31	110.106	1266.65	2696.63	4802.29	1046.21	1833.37	976.351	1890.67	3655.76	2974.18	1405.62	759.441	2110.88	-556.338	315.647	1807.94	1817.02	4589.19
230.058	531.453	3995.08	2426.06	566.297	612.694	2553.03	3023.45	1021.73	913.064	-97.2731	1240.14	2519.42	649.394	731.097	2391.98	3326.86	2776.43	2171.85	4249.86	3509.45	2210.19	2435.17	2060.67	4718.41	597.46	945.481	2253.07	1492.18	5358.52	4413.76	4122.87	616.492	2134.82	630.885	4427.93	1246.92	2253.97	212.077	2344.75	2760.13	3969.82	729.592	893.975	2455.18	934.466	-526.734	1729.38	2042.82	3821.88
230.073	-115.959	3250.18	-21.6641	1459.65	3058.97	3267.64	1615.29	1141.55	967.108	-312.004	1712.84	2767.09	2449.92	2334.16	2342.35	3121.7	3055.71	4544.72	3195.84	2633.43	774.804	3355.67	1766.73	1784.35	2215.78	1268.81	2492.8	479.468	4401.01	2600.81	2120.25	189.505	1323.74	1676.94	2855.35	1105.28	2580.98	-1200.17	2796.06	4496.4	2921.39	976.511	-138.476	2364.86	3006.08	-69.166	3805.01	662.793	2758.82
230.087	3046.1	4009.5	1344.24	2795.63	2271.74	2295.83	2215.91	1718.75	3184.36	-1224.05	-286.379	621.993	586.548	2041.56	2991.57	4239.88	2736.71	3006.73	2440.17	-1340.67	-247.055	4668.75	2795.31	3962	866.985	2129.72	2142.24	386.848	2299.66	2633.38	1842.84	139.145	2571.52	1062.53	2919.17	2546.21	874.265	19.6581	2452.23	3479.84	4945.29	2666.36	2905.1	2313.48	1342.23	1712.77	5812.6	649.984	1360.17
230.102	2862.33	2857.69	1488.76	1901.93	3734.1	1521.45	4589.93	3554.68	1678.94	-325.324	1797.05	274.777	2967.48	1086.81	2148.83	1339.93	3390.08	3484.47	3984.95	593.475	399.217	1869.6	1511.32	2632.87	3339.32	2214.76	2806.53	3514.82	3201.7	1245.69	1624.28	1957.68	1482.68	1107.63	551.323	3162.66	1260.85	1626.3	1545.27	4276.95	5732.38	1420.36	1420.88	5262.04	1313.82	1402.69	4142.34	1723	2247.13
230.117	1985.96	3537.97	2557.09	1705.81	2298.7	2611.29	4445.7	1059.34	1851.48	-176.41	2226.78	2449.4	1919.14	2803.67	2662.77	2789.57	3894.13	2594.67	3058.91	1678.96	1212.8	3320.41	1539.74	2527.19	2511.09	2611.88	2311.33	1298.75	3710.56	2596.27	3313.46	925.91	2775.67	2519.67	3092.1	3554.92	4452.82	1969.13	2939.29	3477.07	3571.15	1457.33	2579.84	4759.1	1110.86	1376.52	3701.15	1818.92	3151.76
230.132	3844.74	1691.5	2634.51	2327.31	2088.38	3077.09	3040.94	2462.78	2215.72	1759.97	1608.22	1304.99	2054.69	1452.88	2281.94	1508.61	3149.41	1751.79	2420.06	2144.82	1611.99	2275.5	2207.4	2689.24	3092.89	1794.24	1795.17	974.406	3216.58	1557.04	3160.72	1303.53	2562.53	2923.22	1473.14	3249.3	2175.39	1484.49	1994.47	2177.68	3677.09	3221.02	1868.26	4189.45	1937.85	1075.98	4010.68	3028.32	3089.45
230.146	2574.8	2099.35	2052.4	3246.22	2222.23	3437.1	2711.08	2513.52	1069.19	485.296	1881.47	1814.45	2026.29	1444.8	3897.6	1858.07	2484.78	2301	3011.83	904.749	916.603	2648.13	2699.39	3751.88	1905.49	2429.46	2130.69	1744.33	3449.7	2551.18	2472.14	1711.51	2043.59	3836.94	2586.79	4566.64	3233.55	1554.53	3398.55	1000.27	4141.34	2024.79	2565.04	3036.44	1885.94	1672.03	4241.34	2567.54	2838.65
230.161	1441.81	1936.79	2700.96	2933.99	1921.92	1524.65	3640.47	2900.71	2494.13	2825.37	2691.1	2386.62	-617.967	1985.6	2542.29	2128.22	3800.24	2744.81	3624.78	1869.51	10.3477	1939.83	2877.67	3247.6	3219.03	2999.9	1444.64	872.47	2236.49	2213.58	2689.23	931.818	3799.95	2895.25	2875.27	3711.85	1262.03	2470.22	2969.94	1475.28	4206.11	1494.36	2721.93	2716.53	2814.95	3422.56	5121.7	4623.76	822.602
230.176	2074.21	2260.28	3541.51	3310.25	2257.65	929.181	3489.27	3500.34	3953.05	2074.84	702.908	4681.28	73.3635	2643.91	1705.89	2402.5	3824.11	2536.22	2071.83	2057.42	1310.71	2470.63	2867.33	3654.59	3194.67	3236.46	2822.68	375.589	4020.95	2357.39	2374.38	437.538	4253.36	3181.96	2552.87	4541.64	3922.52	2519.96	2147.29	3056.65	4163.08	-169.014	2131.51	1514.64	2522.86	1538.5	5583.91	2233.51	1744.37
230.191	3604.74	1065.62	2473.08	3642.86	2701.56	1529.36	2257.41	3754.09	3078.7	1340.92	1020.52	6169.22	1584.42	2895.07	1777.62	3384.31	6234.27	1807.3	2235.47	1801.97	1801.25	2680.04	1164.32	2280.3	2549.2	4109.86	3201.88	460.962	4050.68	3226.06	1857.26	930.44	4326.58	2851.29	2188.07	1976.8	4160.48	1829.85	3760.69	3014.28	4453.82	1458.39	1565.7	3016.89	2689.64	3329.7	3926.09	2613.72	4010.02
230.205	3341.5	3516.94	3883.2	3788.23	5529.34	2472.76	2597.36	2649.4	3099.32	1527.21	2124.6	5172.58	2281.89	1940.04	3494.27	1935.26	4086.31	3098.82	2633.93	3069.3	3019.76	2882.64	2182.62	2213.21	2044.82	4263.58	2462.27	2254.01	4714.82	3848.46	3321.11	1183.44	4784.97	3512.73	2314.48	2492.34	5635.04	3112.75	2611.02	2552.79	3497.61	1789.08	3698.76	3799.48	3866.23	4869.34	3219.91	2044.8	4625.73
230.22	4367.27	2475.19	3638.34	1565.74	3541.64	2007.79	2797.9	2609.9	2695.02	460.69	3285.91	3274.93	2184.39	2285.25	3154.65	1226.11	3491.44	1376.25	2940.96	4681.37	2881.15	4206.28	3023.17	3579.64	3117.59	2881.74	2312.47	1998.39	4184.1	3261.13	2152.56	1302.96	5173.79	3917.69	3593.91	4599.39	2832.49	3847.59	1722.96	2087.15	3078.22	3305.68	3067.23	2887.34	2751.25	4886.87	3511.98	1795.31	4876.73
230.235	3868.64	2966.12	4067.15	1569.03	3056.49	3844.96	3586.56	1896.49	2669.78	1766.61	2894.65	997.423	1484.87	1666.56	2840.63	2964.26	2973.38	2538.92	2301.02	3428.57	1472.22	3678.95	3202.28	2179.13	2803.47	3421.45	1849.88	1798.29	4001.29	2633.85	2968.64	2249.15	2675.68	3080.76	3033.42	4267.98	2509.14	1842.89	3296.83	2422.99	2334.67	1613.44	2157.06	1907.17	2356.27	3236.01	4216.89	1823.39	4244.44
230.25	2468.43	4391.14	3518.51	3571.03	2519.97	2352.26	4723.2	4109.85	2302.07	404.979	2868.71	2801.32	3556.13	2935.85	1680.12	2425.29	3318.93	2373.09	2473.39	4220.11	1715.87	5260.25	2737.21	5710.87	4727.74	3127.72	423.163	-102.053	3078.27	4021.5	4428.82	2509.02	2945.24	3660.29	2188.37	4420.32	3410.71	2042.3	2803.95	4945.12	2096.71	2622.38	2236.23	3439.72	1492.76	3305.74	4103.51	952.263	3080.69
230.264	3391.57	4168.78	2531.7	4457.71	2812.72	2807.36	1638.53	3005.6	1874.89	2909.32	2965.74	2201.74	2531.76	2271.68	1709.84	2788.29	4971.1	2192.33	2121.64	4080.1	2294.94	2689.53	1673.47	4696.79	3194.89	5731.91	2613.83	642.289	6332.84	1972.74	3815.36	3285.79	4314.61	2400.46	2535.1	3317.99	4436.42	3945.03	3165.52	3670.56	6021.48	3578.34	4893.87	1904.97	2463.39	1145.02	2174.11	1858.71	6044.74
230.279	3153.71	3810.16	1433.27	2319.18	2971.67	1055.88	3463.66	3277.95	1110.74	1664.24	5515.87	2912.91	422.36	2465.92	1119.12	3587.53	3048.98	3213.12	3532.52	1011.08	3701	4392.3	4772.03	2710.84	1985.18	5413.27	2454.73	63.8394	5221.44	1426.42	2611.36	2020.89	7207.61	2613.69	4160.72	2876.57	4000.44	4027.78	1378.23	3515.29	8300.63	2637.41	4953.14	1249.84	1536.23	2545.14	3566.14	3094.23	5496.93
230.294	3194.81	3106.74	1081.62	2534.92	4301.2	747.848	5427.3	3905.77	1059.78	-119.051	5217.41	3652.94	2450.84	829.831	2278.03	2555.64	4179.56	4139.57	4056.24	1498.86	1584.71	2940.76	5317.99	1635.78	1286.49	2904.44	1253.78	1144.65	3506.98	2691.89	2750.2	2668.78	6006.19	4814.57	4662.5	1925.35	2361.5	3868.9	2248.72	3931.37	6957.5	2602.33	5371.66	1898.39	3551.72	5301.05	4887.75	4550.86	4757.91
230.309	2872	7009.96	1524.7	4511.95	3064.68	1591.3	4251.43	4771.17	1915.2	2135.66	5267.14	3961.21	4118.74	1958.68	4390.52	1834.28	3122.11	3819.54	3071.26	4280.77	2825.6	3547.78	5752.34	-700.617	4126.3	3151.78	3683.31	3184.49	3021.96	2536.49	5199.18	2841.93	4801.04	7151.42	4453.05	3953.27	1974.17	6000.52	2251.21	4026.07	7389.74	2761.93	5746.69	3615.37	3893.36	3064.47	5429.6	5456.75	6195.1
230.323	2342.27	5190.73	2694.82	3125.59	4283.32	2445.26	5266.63	4852.32	2461.25	876.333	3328.34	3280.78	3444.74	2868.28	3510.31	666.885	2192.66	3828.94	2504.72	3897.01	3722.16	2071.38	6340.42	2410.18	5949.05	3512.09	2639.61	2302.77	4108.38	2092.51	7272.14	2987.96	5831.01	8497.57	3940.39	4627.73	3783.47	6889.03	3324.82	4994.73	7520.64	4538.26	4997.49	3469.81	4708.61	2548.63	3313.53	5195.08	6693.69
230.338	1532.99	3257.46	3090.98	3738.22	3140.95	1969.92	3741.9	7063.05	2522.1	271.645	3643.19	2549.11	6153.64	1469.51	4561.47	2770.85	2916.54	5056.28	2930.8	2771.04	2222.27	2505.53	6138.62	3230.57	3909.89	2650.22	3434.42	2260.06	4238.9	3324.25	7264.74	3758.38	3824.59	7654.46	3952.3	4140.48	3090.44	3636.55	4511.57	3918.53	5823.52	2911.39	4972.75	3522.2	4686	4124.09	4708.84	3779.72	4543.88
230.353	2416.69	1521.48	2533.58	3895.66	4306.37	1650.77	4680.67	4625.94	1108.73	538.67	3481.18	1607.39	4023.75	499.004	4099.93	3582.45	2330.51	4289.94	2575.95	2327.44	3186.51	3058.74	4436.97	3729.45	2040.26	2474.37	1047.35	1773.13	3776.52	4127.31	5007.79	4127.08	3036.79	4389.93	2155.96	3509.98	4200.91	2140.33	3180.16	2146.58	5318.77	1919.95	3467.15	3127.92	2945.18	3209.19	4512.53	2655.36	3886.43
230.368	3918.05	1755.44	2293.29	3897.34	3315.52	2077.92	3213.91	4006.32	2136.45	1098.62	2877.31	1404.95	2906.46	1748.35	4164.93	3598.69	4166.94	2515.05	3548.99	2673.88	3237.19	2064.42	4075.83	3874.86	1906.43	2754.78	771.91	966.319	2160.22	3837.79	3468.74	4518.77	2791.66	2933.13	1058.65	2542.6	3392.54	3407.47	1223.25	3406.24	3118.82	1996.53	3650.46	2999.96	1110.5	1531.55	5984	2407.75	2669.19
230.383	3733.05	2592.06	2043.99	5027.35	2142.78	1243.09	3595.84	2104.73	1886.3	1054.62	3686.11	2499.01	1183.03	2681.55	4341.42	2766.37	3475.97	2400.56	3547.78	2066.72	2467.75	1992.61	4260.12	3532.79	1790.09	1522.34	1247	921.562	3123.89	3629.59	2270.31	4082.6	4412.52	2046.6	2857.07	2175.38	1923.25	1820.98	1460.3	3350.75	1557.84	997.732	4648.68	2946.6	2397.03	2503.06	5387.89	2650.99	3185.7
230.397	2009.17	3064.04	1858.41	4079.56	2340.86	1219.54	3547.32	2268.42	1678.86	1479.41	3958.81	1948.15	1358.24	1375.78	3822.27	2974.48	3906.86	2403.59	4476.52	2318.46	2189.63	2188.85	4249.61	3384.35	1572.7	1699.56	1828.32	820.429	4856.8	2026.31	2339.31	3313.44	5846.25	2351.49	3890.66	2290.4	821.891	1657.76	1365.13	1319.97	2714.35	454.673	3812.67	1881.01	3702.85	3546.99	2850.17	2513.56	2252.78
230.412	2344.14	3629.65	1966.35	2260.47	4559.34	605.678	3635.32	1217.15	775.014	2083.98	2126.63	1522.19	3828.98	1923.17	2683.36	1692.84	4675.86	3238.39	4551	2963.73	1819.73	1424.61	3887.31	3434.7	1257.88	1944.51	733.283	-245.53	4411.54	1766.47	1773.58	2988.85	5025.16	2466.52	3133.72	2805.77	810.791	1083.71	2545.13	573.016	4150.83	842.043	2507.9	2523.4	4276.45	2417.82	2698.48	1442.81	1959.48
230.427	2491.56	4600.84	1827.6	487.553	4098.8	1430.51	4007.6	1731.85	1180.61	2104.41	884.758	1794.49	3419.12	1117.68	2950.75	2124.08	5145.12	5797.88	5253.15	3963.31	1579.84	1492.89	3796.18	2649.14	3106.12	2909.17	652.008	1093.12	3747.91	2407.82	3710.49	4038.32	5149.26	2121.85	3086.13	3458.19	1137.93	1235.93	3928.07	1258.45	4394.23	1070.52	2426.46	3596.61	4606.36	2266.44	4339.8	2931.31	2697.18
230.442	1629.32	3729.49	2719.41	342.612	4899.37	405.791	3684.18	2476.76	1747.82	615.074	941.896	2819.56	2804.94	2962.42	4778.22	2467.68	4833.61	6709.54	4121.08	1528.17	2997.76	2123.56	2932.43	3554.09	2249.58	2688	1950.21	2781.35	3183.66	67.2948	3085.93	4434.72	2279.43	2785.96	4337.89	5006.16	1683.28	1129.37	2757.75	1929.36	3225.36	791.149	1607.16	3709.31	4810.22	1048.4	5178.48	2288.56	2970.68
230.456	1941.83	2953.9	2698.87	1097.82	3797.25	648.768	4173.32	1316.45	3486.89	-712.095	898.243	2118.47	4071.58	5325.49	3006.51	2196.17	4979.82	5653.13	5025.52	863.566	3673.97	3313.96	2048.83	3911.64	1779.12	870.371	3189.98	1175.63	4161.77	376.544	3628.25	3392.9	1016.36	1998.28	3185.15	5480.8	2080.52	2492.59	1278.16	2710	2890.92	837.473	1478.69	3580.09	4514.54	277.76	6848.78	2249.1	4910.84
230.471	2454.23	3072.12	3804.56	1590.43	2767.54	2822.65	3553.64	1637.52	2564.43	-77.0749	487.162	2132.98	4040.26	7178.58	1817.75	831.265	3008.76	3431.46	4161.78	1964.78	4400.53	4529.4	2850.05	3347.88	2351.27	276.254	4157.41	1463.88	4489.16	576.685	2655.83	1455.67	637.541	3548.18	2329.93	4950.04	2512.89	5139.93	3049.99	2725.44	4060.17	976.88	2386.28	3178.42	2686.42	860.315	5461.08	2786.73	5033.39
230.486	1785.57	2530.04	4455.59	946.458	1952.53	3452.86	3492.25	2203.36	1991.26	425.276	410.127	2875.31	3556.65	5304.34	1861.41	1816.06	3293.89	2799.09	4020.39	2484.24	3040.49	3677.42	3060.98	3389.45	2186.52	839.092	3134.28	2486.39	3127.48	1014.38	2486.29	1907.79	3539.48	4280.97	1754.59	3998.6	3252.38	3706.61	4334.41	2383.16	5123	1748.99	4320.63	4342.93	3578.94	2527.87	3622.55	1587.05	3828.37
230.501	1068.84	2379.15	4606.61	1225.25	2432.63	1480.93	3455.1	2404.41	1207.06	-415.918	618.781	3056.38	4039.41	4558.61	1462.86	2219.25	4131.69	2160.27	2953.81	2575.91	1886.89	2375.48	2687.01	4005.64	2450.93	1931.67	3619.28	2412.21	2377.05	1295.49	2916.51	2936.43	5012.69	2811.57	1578.25	1874.85	2935.26	1729.91	4591.64	1877.45	4517.64	1165.75	3839.55	4307.04	4514.08	2955.49	3038.7	839.275	4014.42
230.515	2857.55	3156.56	3028.58	3694.03	3985.29	1161.45	3775.73	3266.52	1126.98	-544.331	2196.05	1602.38	4946.61	4623.19	1772.44	3180.65	4506.75	1076.57	2357.03	2839.16	1774.27	3262.1	3393.03	3319.58	1837.6	3109.17	4737.65	1921.66	3027.4	1166.74	2796.64	2270.78	5180.44	3198.09	3151.37	2648.67	3121.07	2214.67	4349.45	2830.86	3375.23	2461.35	2803.51	3975.34	3609.02	3060.8	3356.22	1916.37	3531.84
230.53	2997.06	3257.09	3518.49	4849.79	3593.67	1900.02	4193.09	3169.33	2153.23	1300.63	2828.3	1781.82	5220.37	4146.32	3026.94	3813.18	5005.64	1577.07	3663.69	2594.21	2966.67	5435.12	5734.21	3838.57	1099.88	4386.4	4665.14	1187.3	3749.21	2642.84	4495.11	2345.05	5200.68	3626.63	4123.35	3956.8	3396.78	3011.24	4221.72	4150.86	3407.95	3354.54	4317.66	4268.59	3748.47	2787.34	4936.76	2969.12	2472.82
230.545	1766.99	1588.74	4446.87	4098.65	4009.05	2039	4448.77	4025.52	3003.99	2718.4	2194.99	4052.23	3834.7	3778.63	3888.86	3450.9	4876.77	1501.71	4457.88	1718.54	5328.6	7941.49	5834.04	4327.49	3814.86	2783.18	3985.58	1244.33	4111.89	3910.81	4815.97	2709.93	5954.44	4921.18	4858.31	3110.43	4006.27	4670.38	4529.34	4000.08	4193.07	3613.69	4723.13	4253.63	5543.24	2993.96	5279.86	3392.1	3273.52
230.56	2820.7	1301.6	4014.61	1883.38	4076.11	2435.69	3881.48	4407.39	5224.86	1765.38	2093.23	4660.59	2801.83	1525.52	2173.37	3662.68	3766.77	1638.29	3766.28	647.591	6882.16	7064.8	6388.88	3955.07	5707.69	1859.33	4129.93	1694.18	4712.76	2578.2	5859.41	2353.27	5630.98	5373.17	4210.41	2915.76	2205.34	4462.41	3563.05	2916.22	4486.75	4279.06	5723.63	4252.89	5434.72	3544.81	4801.61	3334.45	5020.73
230.575	4724.98	3615.51	3015.71	1635.1	5021.14	2217.81	4358.3	3211.35	5196.87	1921.58	2566.24	3571.04	2744.31	933.084	1180.41	4272.62	3028.43	3060.39	3798.86	1585.02	6454.04	4978.16	6059.76	3633.85	4480.55	3642.74	2410	2898.12	5349.31	2600.17	5318.38	2862.54	4576.04	4429.91	2928.36	3091.05	2748.73	3697.28	2773.51	3077.7	5014.31	5172.82	5628.6	4038.43	4493.33	4462.99	5502.77	3614.08	4370.84
230.589	3633.32	5070.32	2532.75	582.924	6704.94	1701.46	5291.29	4414.44	4694.2	3167.92	2493.22	2988.43	1431.6	1651.92	1446.58	3023.56	2224.61	2570.13	4733.48	2611.64	4910.82	3615.92	3524.59	3872.85	1330.36	3482.78	2315.56	3513.7	3867.05	2051.92	3421.11	3916.81	4850.46	3653.85	4378.83	2892.41	3794.99	4827.07	365.116	2310.98	5018.57	3643.31	3121.3	4093.33	2097.65	4524.92	4616.83	5341.55	6447.8
230.604	2352.3	5418.4	2130.49	-669.847	6167.42	1767.99	5493.03	3534.74	2788.47	1970.38	2886.37	2714.2	518.287	3103.46	1486.2	2196.1	1953.75	2693.32	2761.32	2381.32	4238.13	2395.73	3122.33	3848.97	976.797	2008.17	3072.2	3296.4	2552.7	1189.98	4443	3330.7	3410.71	2719.63	3919.62	1438.46	3914.7	3512	360.776	2054.84	5244.78	2188.21	2813.97	3206.16	1626.95	3122.13	3422.61	5084.36	5931.59
230.619	2580.77	3039.85	1124.61	449.35	3470.74	2034.82	3427.96	2941.32	2138.27	1593.79	2882.02	2529.87	1438.74	3934.22	1106.44	2077.65	1668.48	2777.86	2977.68	1241.62	3432.36	2027.38	3266.67	3573.74	2757.95	1362.46	2051.05	3068.81	1879.26	1162.7	3291.14	1491.69	2697.09	1901.69	2158.75	1704.24	4060.23	1873.82	1857.45	2665.53	4109.28	1488.44	2365.19	2743.12	1613.89	1311.08	2990.9	4643.52	2724.52
230.634	2763.78	2695.37	2008.53	1900.03	1801.78	957.066	1045.25	3223.68	2628.5	850.268	1223.39	2214.35	2121.27	3233.6	566.653	2673.27	1899.69	3293.67	3833.3	1245.15	2652.94	2241.78	1621.79	3933.04	2217.53	1390	1285.68	1640.87	2805.14	970.642	2946.07	1967.59	1638.37	3038.8	1480.07	2383.61	4035.41	1655.96	2758.66	2265.1	3622.77	2194.53	1109.79	2135.21	1435.58	1340.79	2727.72	3240.08	359.493
230.648	2815.33	3013.82	1964.79	1120.56	880.164	1888.93	2358.05	1825.19	1771.78	1341.25	876.167	2628.17	1987.4	2268.06	272.929	3607.44	1657.45	4144.94	4020.8	655.076	1391.96	2261.51	1169.62	2675.4	3117.85	3310.38	921.301	1637.77	3097.3	1201.27	3174.13	1051.41	3344.02	2879.29	376.057	2483.64	2322.31	2656.71	3211.71	3038.74	4616.49	2286.53	2079.12	1338.86	2114.87	2804.31	2355.12	2454.66	1190.24
230.663	2710.25	3497.81	1621.58	2497.41	922.881	1468.48	2624.9	1550.51	1539.12	1269.6	1068.82	2247.63	2557.6	1726.72	926.977	3295.42	1337.65	4812.84	3054.3	196.478	791.297	2453.84	1654.64	837.847	2405.11	2909.95	2161.52	1786.53	1948.22	2325.45	2772.22	830.858	3828.63	2677.04	-314.561	2994.07	1076.92	2997.17	3604.34	1835.14	2987.01	3356.11	2186.83	1401.11	3804	2939.65	1727.65	1891.26	2285.64
230.678	3364.32	3274.45	766.923	3875.22	3548.04	1472.09	3377.31	1288.49	2119.56	1583.92	1758.46	2383.06	2092.47	3910.59	2496.83	2525.42	1876.39	4068.81	791.925	1669.91	1892.02	2102.86	3148.55	536.526	1712.74	3378.69	2424.96	-104.066	3531.25	1613.47	2875.71	1747.35	3507.08	3751.75	460.267	1595.89	957.332	2885.02	2738.51	1501	2334.73	2997.45	1516.91	1342.85	3790.74	2183.01	2787.18	1976.37	3271.43
230.693	3081.28	3872.22	2313.4	3166.14	2332.37	2332.4	2890.4	1197.81	-7.09162	-66.7896	1916.45	1867.25	1029.99	2593.84	2537.25	2369.33	2169.1	3061.33	2435.2	2383.04	2841.99	2875.27	4694.32	2504.88	2836.32	2795.85	2178	707.313	4071.34	2928.2	2709.04	992.291	2085.66	2535.21	1217.09	1853.52	1181.77	791.778	3418.64	2544.33	3611.96	1628.35	1677.89	2456.62	2179.32	1347.65	2301.21	3647.29	3664.36
230.708	3275.14	2549.36	2923.98	1872.8	2836.27	2143.84	3387.28	1291.92	813.795	-405.48	1754.94	2088.4	1809.96	2974.03	2077.74	3462.23	2927.4	2768.45	2572.25	2623.73	4075.03	4210.86	3572.36	2224.3	2200.39	2206.8	1927.62	3530.55	3277.16	1425.88	3871.62	716.818	1299.17	2574.59	2725.86	2332.45	3470.52	1230.36	4485.29	2971.03	3208.21	2217.96	1422.5	2634.5	4094.51	842.648	2429.7	3453.81	919.066
230.722	3921.91	627.964	2792.94	948.312	3754.08	2577.03	4761.36	2276.76	1841.96	323.548	1147.46	2915.73	1598.47	1024.22	2894.42	2362.29	3660.32	3348.78	2327.02	3770.05	2447.18	3805.62	3035.12	3816.23	629.361	2710.15	972.004	2574	3762.46	450.335	3955.61	2447.84	1672.33	2969.16	4089.83	4314.32	3514.61	2250.05	4681.8	2424.36	5166.48	130.805	1003.97	4855.18	3503.01	430.864	4620.39	1150.54	2619.53
230.737	1694.67	2390.22	2355.23	2019.55	2983.02	2587.04	3988.24	1933.17	1540.76	169.67	1354.76	1463.78	2416.28	-395.164	2614.99	2381.77	3793.8	3811.63	4193.14	3659.41	747.76	4188.74	389.482	3312.15	3392.06	3427.07	2736.83	2474.3	3136.09	1506	4695.4	801.441	2907.14	2216.24	2382.64	4605.14	3161.69	2584.64	2934.34	824.31	3586.85	838.136	-110.893	3545.05	1915.4	1561.07	3280.2	1579.61	4212.32
230.752	2369.34	3137.79	1593.07	2170.29	2768.65	1245.18	5126.42	3056.99	411.739	394.318	2575.68	3098.14	1452.53	3097.26	2343.69	2710.18	3320.02	4191.97	3551.65	3176.98	1764.17	4011.94	1860.03	4566.45	2163.51	3263.86	1707.01	2261.7	4273.53	1996.41	2601.27	2128.93	5632.03	1736.79	3762.93	2789.1	4322.31	3299.24	3688.1	3613.57	2911.77	1466.87	45.6949	2617.41	1840.08	-611.537	2619.29	1071.82	3673.68
230.767	2370.18	2882.3	1383.09	774.718	3264.9	1746.63	4690.65	3246.84	1317.28	-327.346	4009.55	3013.51	1543.66	4099.85	3443.51	3739.9	911.1	4778.17	3558.7	3472.17	2572.77	3917.86	3235.91	3657.94	1250.6	2450.86	635.309	1447.55	5083.06	2138.6	2350.93	1780.97	8427	2677.88	4482.18	3401.59	3771.31	3369.33	1999.43	3464.77	4916.33	4018.51	1227.7	1720.99	1470.16	4401.45	3126.79	2104.39	5893.09
230.781	3498.57	3723.66	220.552	371.429	3511.73	1867.47	3650.49	1797.69	754.422	488.462	4110.15	3046.27	-110.357	4678.42	1478.24	2490	2539.81	5636.92	4133.18	4254.4	3030.71	4380.29	5130.95	3882.88	3067.2	2784.38	1248.51	185.556	3466.78	2415.85	3716.52	6357.22	7056.88	1560.62	3616.58	3430.53	2387.04	1985.6	1963.07	3868.31	3491.44	2295.8	4801.37	2199.43	3885.87	1400.37	2454.56	3230.46	5492.31
230.796	4223.13	2358.27	2135.77	649.742	3756.79	1853.59	4039.84	4304.73	-53.1196	2722.06	775.694	483.029	949.949	5575.36	2050.88	305.651	3164.01	2838.2	2222.37	3808.64	1392.38	1885.06	4656.26	1753.84	2670.76	1751.31	1001.9	30.365	4161.66	2974.72	3123.22	5503.6	4363.47	2530.85	2974.43	2496.27	2733.15	2153.59	341.859	3999.84	3112.61	1229.67	5489.74	3072.5	3217.88	2017.43	3294.8	2712.54	4012.61
230.811	3075.62	2758.15	2055.79	2289.35	2888.09	2048.96	4289.61	1703.24	570.686	881.284	1073.15	3480.1	1549.62	2142.08	2720.16	949.908	3071.2	2385.88	5029.82	3136.93	2596.34	2903.95	3303.58	3280.84	3566.08	2955.4	1097.03	1315.6	4374.65	2499.3	1543.55	3031.39	2801.62	2686.5	2921.94	3300.68	3246.52	4055.83	3540.17	3293.46	4484.17	854.425	5863.07	2967.93	2784.3	2954.14	2915.71	3221.02	6229.99
230.826	3341.1	3023.57	3541.09	576.227	2040.3	3414.81	2323.9	3442.73	2692.49	1357.14	1757.49	3567.82	2696.77	1759.85	3026.57	152.924	2661.54	701.912	2087.45	1786.86	1770.66	711.804	2355.38	1743.88	2316.08	1170.84	965.26	1171.47	1608.44	2035.32	2375.71	2225.27	2702.69	2684.07	2350.81	3496.57	1957.28	2885.26	1337.87	2949.37	2323.83	1581.55	6069.88	4094.45	2261.11	4111.11	2527.45	3417.85	6032.58
230.841	4522.05	2831.18	3587.85	3122.78	2119.46	3295.61	3553.51	2504.43	2406.86	3512.13	2648.77	2032.07	651.692	1189.66	3280.46	838.588	3011.28	2269.71	1823.52	2171.73	1340.2	2605.42	3096.86	3220.52	2682.15	3311.31	2133.3	299.524	3500.15	2066.59	1081.39	3389.44	3928.59	3262.51	1562.51	4992.8	2986.91	2700.1	1035.78	-517.414	4889.72	1574.68	4630.65	3459.31	235.389	3978.93	669.349	3744.33	5351.76
230.855	6006.81	2505.63	4888.27	1351.6	2066.96	3418.82	2604.29	-691.195	2892.58	2425.43	643.544	1941.94	578.07	-554.971	4108.86	1280.1	3297.34	742.651	3122.76	1951.53	1196.35	1605.32	796.287	2564.1	1269.87	381.315	1811.02	683.914	3294.7	1929.3	999.653	823.732	4883.43	2012.64	1413.82	2754.4	1929.98	4037.57	768.052	2932.85	3854.56	972.437	3454.67	2799.19	1306.04	2887.47	1437.39	2934.49	2263.89
230.87	3934.71	4037.76	3462.42	2193.67	3281.08	2266.31	5280.31	1930.95	2179.39	1300.33	2827.93	1510.99	1842.88	824.034	3676.87	2496.09	2211.21	1452.7	2635.5	2059.84	-325.524	2081.97	1521.35	1631.75	2356.22	2372.09	542.342	338.261	2596.68	5176.68	1083.89	-628.45	6872.27	4158.46	838.891	2849.88	1519.82	5867.95	1956.21	1.83459	3124.18	403.234	1821.78	2947.32	6255.01	3759.1	412.526	3578.39	3980.18
230.885	2233.67	2011.7	4068.78	784.519	5723.23	1776.64	3926.46	2899.81	3761.6	-695.82	4613.36	2637.2	439.485	1976.09	3161.46	2417.25	3301.53	1047.38	2253.84	3949.56	172.611	2677.14	1679.69	2163.73	1579.06	1802.56	2428.26	1438.83	2455.53	4842.69	4378.35	2589.92	3740.46	5268.98	-877.29	5133.79	1654.35	4310.44	1807.83	1087.43	1176.16	541.039	1357.69	2039.02	4116.24	3868.71	2374.05	1833.48	1627.67
230.9	3302.29	2123.84	2627.28	246.608	3747.74	1256.44	4942.07	1995.13	3367.74	-462.28	2222.62	3022.14	534.422	1743.81	1632.7	2357.2	4085.88	2771.45	2097.44	3418.41	935.382	3150.98	242.415	2412.07	2402.17	1715.66	2994.54	-506.099	4176.04	2471.26	3028.38	2093.29	2042.01	3362.03	614.337	4643.88	860.617	2542.48	2367.43	265.192	3553.22	1629.21	2363.24	2807.75	2933.67	2746.26	1164.95	637.087	773.271
230.915	4783.13	2485.8	1726.14	1526.57	4951.42	2658.57	3736.46	1901.33	2884.9	2565.11	2389.74	3847.07	1719.79	3092.22	1709.64	3363.98	5727.28	3039.47	4654.81	2326.96	598.392	3149.12	1535.1	2391.23	1736.12	1551.19	2060	816.494	4365.28	1610.48	2253.85	2320.15	1738.4	1576.22	462.017	5343.51	1411.96	2325.23	1974.63	139.021	5813.76	2123.19	1729.8	3493.43	1439.74	2355.61	1950.45	356.542	1342.31
230.929	2264.5	2379.03	2797.28	507.795	4897.91	2311.73	3739.79	2741.61	2446.87	2031.3	3223.63	3103.06	-116.821	3678.55	646.778	2676.19	7213.01	3469.99	4923.32	1472.03	-625.109	4003.25	2953.78	1974.11	2371.39	1295.95	682.652	61.6826	2598.25	1855.21	2240.74	2255.35	3163.12	853.186	1853.39	4378.79	1304.71	3621.99	2527.95	-26.6829	3658.86	2962.71	1837.75	2228.25	217.142	1208.54	2260.57	1683.77	208.399
230.944	2040.1	2369.9	1524.45	1457.68	2797.87	3040.99	3793.21	1708.58	3423.14	831.523	2430.84	642.656	255.113	2729.68	2185.58	2265.21	5981.02	5876.61	3182.61	993.689	-651.481	2697.24	3190.02	2692.2	2078.84	301.329	1433.35	1193.48	3741.01	1786.94	2322.58	2124.32	2391.76	2300.24	2090.83	2176.52	1763.44	3142.38	2254.16	172.971	2509.37	2003.11	1683.63	1222.52	471.959	2559.73	3770.08	723.663	-171.552
230.959	3044.6	2703.35	2553.47	966.52	2488.53	3873.94	3100.72	1667.63	2991.17	718.338	1086.57	958.832	-142.25	2206.46	2181.31	1196.3	3484.11	4585.06	3412.38	699.06	932.616	2069.46	2827.57	1531.03	1894.19	1183.57	2982.02	1518.23	4487.81	1925.32	1030.48	3450.41	1467.14	2624.58	1295.88	1778.35	3971.98	2962.45	2256.59	1552.99	4224.73	2929.15	1201.02	1692.06	660.208	3831.46	3771.27	302.299	2024.67
230.974	3669.36	2330.43	2367.3	96.2073	1781.77	3207.58	2468.44	2429.44	2301.65	1943.3	918.928	655.842	786.068	1663.89	3086.49	1123.86	3654.32	3292.16	2914.62	757.588	2110.14	1212.65	3850.92	2155.94	1610.2	2766.14	2089.24	1030.31	5695.71	1802.31	3056.11	3505.75	2886.1	3314.54	1310.9	1834.3	3090.85	2711.08	3031.93	1070.27	3320.6	2423.71	271.739	765.216	2374.1	4383.14	2896.03	1269.83	2442.42
230.988	2540.75	1220.48	2494.31	1443.44	613.371	3384.02	2914.6	2206.08	2389.45	1864.62	1192.79	1678.83	231.898	1099.86	2535.08	1666.53	4078.3	2906.5	2376.96	3583.76	1751.12	1884.55	4785.58	2232.96	668.381	3449.21	3160.53	1400.01	5408.33	2497.78	2938.37	576.937	2184.52	2032.45	3189.92	1817.4	3445.62	1611.66	3270.17	1608.25	2654.59	1185.22	92.0569	387.675	2163.63	4136.11	1506.9	1061.8	2211.54
231.003	2864.64	2198.16	3123.39	1782.12	722.702	2120.91	2850.16	2721.42	2154.98	770.523	2026.64	2698.51	1175.28	1626.17	1942.18	1766.04	4953.11	2081.82	2637.35	4177.62	1316.24	3633.01	3543.77	2965.45	1784.5	5504.49	1734.52	724.192	4080.28	2368.82	2018.67	211.493	2050.73	1713.79	4452.38	2505.95	2483.54	1400.11	2763.15	1254.45	3004.06	405.515	176.473	1791.39	2009.85	4070.51	653.946	1160.47	2279.2
231.018	3369.25	3194.16	3831.8	2535.24	1819.68	2810.1	2475.31	3537.18	1084.72	212.713	2813.44	2004.04	2206.97	2201.26	1297.37	1103.2	4058.15	1814.86	2440.71	4008.24	3109.76	3990.82	2241.95	3138.75	2334.05	5086.97	1225.19	9.91713	3746.13	1738.94	1891.06	1473.49	2812.07	3395.32	3764.54	4042.4	3024.41	1850.43	2835.19	2808.14	2089.59	-255.695	828.186	4810.81	1918.68	2949.27	1509.02	2408.13	3039.19
231.033	2736.76	2933.52	1978.63	3336.42	1577.82	3308.81	3908.06	3128.69	1509.19	-480.511	2714.27	569.587	3175.86	4540.49	1991.46	67.0182	3885.05	715.169	2679.58	2316.59	3288.33	2124.42	2292.99	3418.78	2466.77	3338.5	2503.14	-413.467	3238.28	1828.13	2360.61	3009.82	3792.52	3219.66	2854.5	3860.73	3529.71	809.234	3101.53	1988.05	2014.88	2019.74	405.295	3899.2	1433.69	2069.42	1752.17	2519.4	3632.98
231.048	3844.47	2311.26	734.446	2808.53	2600.64	2002.59	5193.3	1205.29	2222.86	-705.367	1470.88	1123.6	1686.18	5183.94	2367.57	363.521	3508.56	2090.34	2553.9	2349.77	2480.44	2103.01	1864.87	5052.55	1929.47	3218.16	1877.33	-90.6056	3305.01	2823.43	3482.06	1398.99	3577.57	1670.11	2031.91	2802.98	2312.51	1031.31	1961.86	2080.78	3979.54	2802.34	1699.15	2688.2	71.7071	1251.57	1948.58	1714.52	4076.58
231.062	3433.72	717.473	1262.84	2382.34	3711.16	1912.85	5576.42	1874.37	1438.25	913.364	512.988	1595.19	1151.54	4419.82	2661.8	1986.13	2885	2861.77	806.643	2909.83	1746.45	2603.69	3986.18	5080.95	440.333	3299.24	1413.6	1935.59	3943.56	2961.37	4790.71	180.647	2271.6	1810.29	2918.33	2929.23	1547.32	1571.88	2256.33	2305.38	4840.87	1584.75	3925.46	2545.38	321.125	1667.02	1929.71	623.207	3971.25
231.077	2131.08	1292.41	3618.52	1234.47	2694.34	2142.5	5065.68	1993.47	757.563	987.836	-221.715	1816.54	2066.58	3384.47	3103.44	1824.17	3138.69	2778.09	1031.83	2416.64	1912.36	4220.65	4044.44	3759.58	1901.98	1232.77	2199.83	3110.87	3694.14	2148.64	4302.76	686.538	3101.14	4005.7	5071.69	1838.97	1587.3	927.115	2721.5	2321.37	4563.25	100.365	4194.37	3249.3	2863.76	1165.4	1340.51	1418.67	4468.74
231.092	1440.58	3752.33	4551.62	124.997	2905.68	1627.73	3853.75	319.653	1757.42	176.19	869.109	3288.29	3935.38	4036.8	2094.31	2277.23	2062.82	3091.72	1452.02	1264.06	2316.11	5203.11	1987.98	3756.55	2067.79	1955.78	2434.86	3287.47	3288.07	1901.29	3331.93	1516.45	4419.6	4098.97	5559.03	2738.49	1588.22	1418.29	2030.35	1443.86	3975.09	-481.834	2901.76	3358.77	4129.17	2083.62	1651.11	2210.98	5030.91
231.107	3251.67	4852.74	4721.32	1255.64	3624.66	343.428	4035.8	2422.54	2886.27	-127.069	2221.6	3512.61	3793.97	3322.75	1411.79	2757.92	1631.66	4037.89	1605.09	2051.57	1699.38	4586.88	2152.96	5694.56	1661.96	3631.7	1519.47	1737.85	2872.89	1629.61	1882.31	1665.38	3866.51	3228.58	4732.52	4955.53	2535.93	2070.5	1355.84	2522.06	3935.8	200.52	2402.66	1970.62	3684.15	2013.63	1752.88	2042.25	3906.49
231.122	5081.36	3385.62	4754.19	1619.28	3273.01	1574.48	4663.66	3314.31	2934.02	272	3370.56	3297.51	2412.24	3001.32	365.966	3426.37	3236.7	3693.12	2716.54	2998.91	853.729	3409.09	1648.84	5180.53	4202.68	3323.97	1705.36	602.236	3900.45	1989.36	1357.36	923.152	3533.37	2736.37	3209.95	4368.52	2689.3	1196.28	1527.95	2233.63	3463.77	815.504	2953	1494.43	523.306	314.948	1612.48	2167.97	4091.17
231.136	4349.13	1855.71	2238.53	493.649	4525.91	2436.59	3975.65	2797.87	1518.7	1496.69	1801.09	3268.26	2287.15	3306.96	480.713	4556.37	2189.91	2246.37	2271.07	2136.85	1396.69	2613.68	1281.4	3098.15	2986.35	2695.45	3332.5	375.04	5498.07	2695.24	2086.78	725.803	3459.65	2276.4	1891.44	2508.27	2172.17	160.436	1534.38	619.887	2800.96	1818.63	2017.97	3083.86	-589.456	1528.77	937.922	1732.76	2177.06
231.151	2765.19	2721.41	2483.93	681.695	6209.16	1561.91	4428.26	4509.62	2209.29	1217.49	193.777	2125.54	2389.33	2011.9	729.186	3887.28	1216.46	2826.01	2730.18	1574.15	1961.01	3394.05	2863.81	2029.81	1075.31	2681.13	2713.75	317.298	6178.87	3822.64	2680.21	1106.19	3063.34	1828.64	2412.8	2322.31	2804.9	-355.072	1823.31	2217.46	3309.08	3135.29	1561.35	3622.37	1195.26	676.431	2348.73	2080.08	2015.21
231.166	2125.42	2180.63	3020.45	1262.77	5260.03	2048.16	3269.19	4600.37	1363.87	234.228	279.997	1843.18	1613.89	2237.69	1736.7	3944.15	889.08	3850.28	3227.71	1286.15	2522.21	3436.54	3747.84	2351.71	1825.26	4222.1	2301.98	1342.31	5287.87	4499.35	3210.79	2173.87	4407.58	1486.55	2606.33	1079.91	2609.85	39.8696	3149.81	3727.02	3417.61	2661.07	1729.6	1708.37	2547.72	496.64	4150.44	1116.61	2914.27
231.181	2662.73	2827.11	3236.74	1626.51	3242.66	3260.25	3446.39	3947.99	1602.15	-34.8597	2742.72	1889.59	628.592	1811.91	2628.14	2709.16	1809.25	2934.21	2196.2	1802.46	2395.22	2969.36	4554.44	1975.77	1867.53	6111.81	1540.5	859.31	3790.06	3378.42	3094.11	2219.95	3995.02	1505.72	3453.4	1660.65	2719.24	888.248	2662.66	4071.78	3400.25	1846.18	2578.38	1906.95	3199.79	2288.26	4249.91	2757.73	2565.7
231.196	3376.74	4367.21	2923.93	146.775	1226.04	4230.02	4160.38	2826.37	1722.37	937.79	2051.3	3331.89	1393.49	1877.39	3333.52	2407.83	2835.77	2527.05	3656.84	1226.76	1560.64	1354.41	2676.67	3779.55	2699.47	6421.98	1095.46	2096.26	3597.98	3102.23	2886.03	3069.35	3786.79	2947.06	4477.27	2509.22	2383.26	1990.42	1156.25	2496.76	3760.3	799.359	3320.69	2294.66	2737.97	2337.32	4790.46	2074.48	1543.67
231.21	3516.8	4040.86	2431.58	2372.82	1302.71	2898.57	4558.96	2868.27	3184.65	3338.98	2943.9	3212.54	2612.46	2510.91	4316.29	3600.6	5373.23	2663.66	4146.28	979.775	2275.64	505.581	1317.06	3959.21	2919.9	4783.17	2560.05	2130.53	3689.31	2129.06	2572.58	3069.51	3954.98	4195.52	2929.27	3754.74	3168.91	2463.7	2611.53	1993.22	4081.58	3084.75	2626.78	1990.75	1402.57	3992.3	5624.61	1629.16	1929.98
231.225	2236.94	3631.59	2949.29	3203.79	2407.98	3095.94	4386.7	1390.88	2667.22	2035.07	4831.51	3822.2	2338.45	2990.71	3370.36	3552.39	5006.73	5303.57	2474.2	1713.47	1785.1	1940.21	3070.45	4001.89	2596.09	5928.63	709.865	1838.42	4983.09	2292.06	5776.39	5124.16	2925.06	6139.03	3028.74	3169.91	3808.35	1959.37	3636.54	939.643	3422.89	2815.98	1350.59	2847.13	5780.52	4179.41	4469.24	952.051	2257.09
231.24	447.901	1440.26	2300.19	4030.25	2468.64	4272.38	4264.27	3887.93	357.131	2929.94	6177.23	4223.65	1351.47	5483.55	3042.3	3420.7	3756.33	4046.09	2598.24	2923.65	3340.26	2644.5	3728.56	4658.03	2753.06	6658.36	2703.77	2350.12	6026.09	2980.68	4834	4040.14	2696.03	4700.32	3133.52	3588.08	2656.69	1241.21	1945.46	1271.46	2820.41	2952.55	674.865	590.014	4205.04	2840	2604.47	1936	2224.15
231.255	2737.64	2680.03	2203.67	3550.24	3294.14	6573.4	5310.8	2439.58	852.623	3350.09	6640.24	4466.2	2923.24	4601.27	1626.94	3150.13	2330.08	4552.87	1969.14	4826.92	3341.84	2394.9	3550.79	2406.83	1930.66	5477.94	1985.76	-93.4196	5975.41	2686.18	4146.07	3538.57	4215.12	3041.25	7100.87	719.059	3130.97	3115.94	3245.86	4842.85	4881.35	3741.14	3097.33	1385.06	3043.79	3048.6	3599.85	2530.57	1582.22
231.27	2542.07	2491.01	3462.24	5902.33	4686.59	7541.41	3832.95	1832.74	1944.7	1404.65	3606.88	4018.14	1937.37	4625.2	1683.91	3488.42	2869.23	4373.77	896.87	4472.53	1651.14	3042.94	5904.66	3061.9	1884.69	5801.93	2445.55	2704.55	5468.08	2861.09	1986.36	1683.62	2534.67	3032.25	5706.62	1200.72	3765.81	2199.22	1503.29	2045.86	5109.2	3492.72	5101.61	1635.5	2127.94	1735.62	3957.67	3246.42	1383.35
231.284	3954.39	1713.21	2731.38	5530.83	3001	3285.79	2399.68	3401.6	1215.66	2245.39	5568.75	3461.49	1585.62	4340.42	2343.02	4177.28	2001.18	3074.05	2421.23	3422.08	864.824	2599.93	5480.18	6198.93	1368.48	4271.55	2740.03	1307.93	6132.71	1949.45	2077.35	3026.7	2073.76	3767.41	3885.81	1077.74	4494.95	1580.65	990.513	1554.4	6891.54	1316.76	4967.03	677.947	3312.39	3696.98	6246.59	2971.44	1654.69
231.299	943.211	2505.03	4024.21	3683.45	3909.32	1603.39	2434.99	3973.19	1033.81	2949.08	3308.25	3588.97	157.89	3220	2386.85	2845.04	2852.05	2948.15	3082.97	3104.64	1088.44	1207.75	4586.52	5033.59	2498.83	828.159	3120.22	3423.51	4262.65	2692.92	4723.17	3817.16	4409.3	3189.99	2726.48	4157.87	3228.99	2805.29	2359.87	969.854	5869.31	2810.52	890.306	2164.83	3405.03	2166.98	8321.17	1199.4	2255.22
231.314	1101.23	2299.37	3446.23	2923.03	3515.32	1082.95	2347.32	3563.06	4647.6	2118.74	1611.45	3028.7	-259.52	4158.68	809.911	3368.48	3769.3	2423.35	2410.46	4410.19	1515.58	1325.3	3785.78	2515.73	3074.33	1111.87	2314.53	3436.3	3188.81	1781.03	3723.8	4425.07	3915.27	1779.54	2327.76	2331.6	3088.84	2126.63	2163.09	2416.03	3921.86	2908.52	2851.19	1893.91	3159.51	1566.17	5343.52	2597.49	4478.91
231.329	2661.68	3796.87	1885.94	238.368	4335.81	700.466	1472.29	4527.07	2491.86	1474.64	2401.41	2161.98	2090.42	3197.64	1240.6	3468.36	5281.81	3192.73	2923.32	2097.58	769.919	3703.87	3393.16	2805.17	2910.41	2253.76	2051.56	413.606	2509.22	84.3269	1642.24	2803.62	3199.21	1542.88	5309.92	1729.45	2327.14	3428.6	2090.69	2838.48	2986.3	3736.11	1953.6	2317.25	3211.9	2238.09	2873.17	1805.04	1855.98
231.344	4092.51	1470.2	2591.49	1644.98	4514.59	2687.27	3022.92	3864.02	2196.11	135.621	2726.16	920.261	1672.67	4896.14	3387.46	1621.66	5085.03	3491.42	4679.49	4752.19	768.979	2295.11	3379.56	954.059	1750.65	1019.4	1524.26	579.141	3017.97	511.662	2876.32	3779.91	1891.88	2378.71	3382.88	854.226	1628.95	3702.15	2646.32	1278.9	5483.42	5449.09	3299.48	2228.4	3753.96	1613.18	2717.72	6340.45	4643.64
231.358	2227.39	338.325	996.636	2661.74	5363.92	5395.18	876.791	2782.78	3417.71	1819.78	2452.67	1210.33	138.847	3339.07	1510.15	1329.05	5938.84	2519.97	1230.38	2867.76	1417.54	1484.6	3510.67	736.955	1079.44	1338.7	3522.09	2857.93	3237.69	1805.87	6372.46	3963.98	2086.67	3802.29	3437.32	1695.91	2072.77	4280.17	3226.43	1568.41	4585.02	4018.66	3695.85	2678.82	5893.21	3549.51	2927.6	6222.47	2559.5
231.373	4127.17	1396.25	2394.11	2001.85	5207.25	4127.64	3424.03	3623.78	2485.98	2520.93	3295.34	1958.97	1498.18	3173.32	4593.13	911.231	3570.07	3626.57	3709.5	3500.47	2271.64	1714.39	440.066	2913.73	3110.68	2836.66	3019.47	-33.9904	1983.3	2642.73	3269.23	3353.05	3169.23	3057.33	3906.3	1445.4	2885.05	4838.03	4175.23	3645.53	3058.25	2454.7	3954.53	2770.46	3251.87	4739.08	3675.87	6050.4	2009.72
231.388	2825.26	3571.92	3179.21	676.245	8061.37	3107.17	2321.69	3862.89	4250.84	3282.47	3188.4	2870.8	1764.96	4551.18	4633.15	1824.9	2034.64	5031.3	2130.23	1192.09	2644.62	1635.64	1455.7	2790.37	1680.12	3428.64	3593.55	2600.57	2277.78	2094.41	5243.96	1146.16	3922.5	5402.98	4206.85	2071.62	3072.22	3798.29	2782.07	4133.54	1791.57	738.98	3280.7	1687.23	3186.51	3870.77	7163.22	3913.66	2576.55
231.403	3055.46	4262.94	2405.6	3405.57	5765.85	2879.47	3252.06	3693.37	5218.73	4510.97	5276.78	2484.79	4165.9	3170.61	3119.25	2232.92	2165.94	4013.94	3693.85	2749.77	2822.04	3551.26	1966.87	3216.93	3124.01	2214.04	5382.61	2408.38	4774.68	2194.26	4481.15	4449.25	4234.74	3082.86	5306.72	2324.7	3504.11	4846.56	6159.14	3452.38	4258.58	3118.93	3684.43	2083.96	2371.27	4003.43	5135.27	4621.9	3148.08
231.418	3775.52	5696.55	3023.09	3675.31	3801.8	1739.28	2649.71	3980.94	5402.1	5291.65	4401.88	2770.59	4078.38	4246.39	4843.42	3160.65	3112.06	4719.9	4789.05	3322.24	3323.27	3917.62	3732.78	3103.63	3677.67	4847.56	4840.79	4412.89	5808.67	3360.48	5564.38	3879.03	4026.43	3129.53	5744.61	6609.34	3985.12	3708.31	6678.66	2330.33	5424.37	3675.95	5823.09	3160.93	3415.09	2551.94	4889.27	4042.19	3821.89
231.432	5314.32	5438.23	1610.69	2814.92	3713.31	4666.52	3853	2652.45	4464.67	4570.63	2868.44	2919.31	2130.79	4958.32	4362.44	3487.06	5272.73	6846.79	6116.17	1740.17	3226.57	3130.06	3694.94	5169.65	2858	3677.55	4318.95	3499.56	5599.85	4330.04	4646.23	3758.74	4415.57	3333.89	3165.55	4240.06	5496.22	3359.9	4136.33	3536.87	5839.06	2874.83	5232.21	3363.12	3939.71	2326.83	3657.03	3726.51	4640.53
231.447	3640.73	3447.67	2171.85	3201.28	3443.2	4704.3	4616.8	3426.21	3755.95	4311.23	3517.88	3035.25	34.6083	2818.18	3482.79	2324.84	4910.9	7723.46	5505.52	2767.2	1839.04	1596.19	3826.96	4890.67	1521.3	3950.98	1954.47	450.837	5847.8	3167.76	3859.05	2468.65	4198.75	2895.53	2218.73	3021.44	4533.33	2436.31	2947.61	3820.55	3893.94	3109.04	3800.18	3634.45	1762.94	3715.12	2474.64	2595.48	5721.85
231.462	3015.94	2985.22	457.621	2070.27	2122.57	3681.32	5250.99	3335.16	2238.32	3458.75	889.645	2402.42	517.686	2243.53	3052.35	2409.52	3807.3	6403.06	3795.89	3226.01	1151.36	2442.53	2434.68	2307.7	519.7	3839.64	969.975	2820.34	5907.5	2807.29	3550.31	3491.56	3007.53	2921.14	3786.5	2963.98	2779.68	1829.53	631.501	3384.32	4258.15	2430.41	2552.54	4726.13	1598.03	1645.16	2597.18	5012.73	6049.5
231.477	1824.59	3410.61	1680.01	970.004	1450.63	2767.52	3490.99	1309.71	6.46206	1134.07	940.049	4288.92	1090.91	2399.34	3263.96	2439.74	4153.64	2296.56	2642.42	2329.88	683.339	3774.04	3196.67	2445.67	1425.15	2872.33	3094.12	4185.27	4120.07	2295.34	2755.81	3513.25	2423.94	2264.7	2344.31	2677.77	3778.29	172.033	1028.34	4388.77	4090.75	304.16	2335.68	3364.65	1808.87	3653.01	2391.33	2335.72	5080.35
231.492	235.126	3326.1	2776.28	1150.95	2042.02	2423.22	2602.82	1690.59	1102.9	-999.52	1703.75	4124.77	1717.82	2709.28	2653.85	2137.45	3871.61	1216.41	3302.34	644.071	457.952	5571.56	1504.61	2564.12	3232.99	1730	4754.35	2771.2	2232.03	2670.32	1848.19	3858.54	2453.06	3179.12	2243.35	3366.91	2805.47	635.15	2490.04	3354.01	3229.53	-73.2504	2263.55	2792.96	2245.46	5390.95	2245.93	559.706	2872.34
231.506	-592.933	3042.47	1666.15	3162.74	2047.78	3321.69	2482.71	2709.97	1359.38	269.52	-109.35	2021.83	2357.74	1847.98	2332.69	1606.88	4083.28	3172.58	4847.9	1600.63	-465.459	6072.43	1475.83	2022.77	3703.75	2772.33	3905.6	2663.8	3195.01	2419.7	900.287	1338.64	4402.37	3723.42	2748.8	1949.52	2838.92	1713.88	1975.81	1912.04	3012.16	1657.6	2457.75	3554.77	1245.34	4921.36	2233.15	1133.03	2386.11
231.521	1707.74	2814.58	1136.34	4248.88	1538.29	3544.57	2006.09	1952.06	2253.08	941.041	29.0147	1733.06	2652.01	1997.25	2630.35	3228.41	1945.8	4814.32	3343.94	1903.6	-20.0521	5175.41	2651.52	2464.23	1807.49	3855.14	2833.25	3047.51	4810.7	3903.44	1988.63	308.58	5641.83	2757.36	3084.04	2368.8	4481.35	2627.88	1712.59	2049.55	2334.75	4234.9	2024.28	1938.34	1086.11	3202.7	1694.75	533.999	2268.88
231.536	1865.47	2642.94	1783.19	3705.13	-411.546	2497.39	1060.88	1781.14	1869.52	-333.783	1104.29	1890.52	2023.93	3692.16	2120.14	4533.55	519.519	4333.86	2990.55	1120.75	1478.44	4420.25	2228.21	1885.36	-782.395	4359.68	3598.92	1333.78	4834.26	2493.09	3277.98	-595.922	6542.28	2125.16	2478.64	4276.33	3308.68	1964.55	1752.63	3893.17	3611.9	4212.04	4331.05	3097.29	2510.99	2378.91	1197.67	2454.52	2409.79
231.551	1159.05	3203.64	2574.28	2807.04	-108.236	3108.91	724.45	2477.71	3156.26	-125.258	1060.4	2261.04	2742.07	4565.1	1932.51	4299.25	869.011	4297	3015.63	1141.77	3605.91	3991.37	2118.18	1445.41	-35.2597	3139.86	3001.67	454.581	4536.27	2354.53	3532.29	299.236	4215.32	1415.86	2368.45	5008.14	2077.91	1690.18	1873.73	3394.16	3321.89	3810.08	3820.98	2167.77	2673.35	2613.05	2858.32	2255.8	3770.98
231.566	2005.79	4397.48	1946.54	1787.6	1420.23	3221.74	2457.55	3256.55	2273.25	1311.54	1651.71	2337.68	1829.21	2911.96	2683.84	2882.65	2284.01	3971.78	2774.67	2807.69	3313.06	3920.4	2985.13	575.447	440.444	2040.46	2275.33	1299.55	3187.37	3412.68	2949.26	1789.06	3429.53	1951.88	3299.66	4681.5	1778.25	1756.29	2421.71	1857.51	2500.1	2988.75	2342.54	1781.22	2328.11	2431.45	3029.5	-69.7839	4010.8
231.581	1399.04	4288.23	1985.44	3245.59	2370.41	1671.6	3389.31	3710.51	243.574	1409.37	2190.74	3374.86	2233.76	946.799	2795.51	1276.32	2627.61	3968.79	3911.45	4585.7	3840.67	3559.77	2347.2	1764.57	-3.41425	1206.51	2541.98	1708.3	5253.97	3190.62	2577.83	3378.88	4271.81	3458.36	4737.81	4069.61	1890.95	522.834	4685.25	807.654	2045.13	3360.27	2189.09	1882.73	797.208	719.805	1949.92	966.511	3009.23
231.595	1397	2772.7	2753.66	3163.44	2367.83	1803.77	2891.21	2699.25	1680.82	997.473	2213.2	4065.66	3279.57	1120.17	2607.1	-356.879	2095.26	3775.63	4566.84	5690.52	4594.92	3137.41	1577.13	4004.37	1064.04	436.392	3334.47	1247.42	4640.61	2167.21	1250.9	1830.68	4117.84	3917.1	5865.75	3417.59	2354.75	1117.55	4625.15	347.628	2078.02	2133.92	2250.45	2493.09	1204.95	350.911	3760.3	1282.07	2848.78
231.61	4413.41	2657.68	1797.68	1763.93	1815.61	1962.57	2541.38	2488.72	4021.84	964.37	2148.44	3176.03	3429.87	2180.96	2625.57	2105.11	1900.77	3090.54	2799.94	9253.02	3757.58	2743.63	1256.19	3954.07	2294.84	1203.77	5054.49	2349.33	4221.87	3636.45	2694.18	607.756	3281.41	3613.38	3875.1	2285.17	1913.37	3393.7	3039.9	687.794	2383.35	583.871	2522.81	3218.05	2812.84	3191.5	3825.08	3544.28	3804.29
231.625	5717.99	3082.37	1768.72	1549.67	4079.03	2345.06	2798.9	2532.71	4737.3	1442.79	-188.189	3324.36	3716.51	2779.23	2490.72	4448.39	1194.48	3586.33	2667.11	10511.1	3296.45	4304.86	2762.77	2523.17	2115.75	1800.54	5105.85	4691.05	3239	3200.45	2854.54	2015.76	3622.7	3326.75	2186.67	2229.58	1890.31	4390.87	274.444	459.146	4077.64	-84.7417	3116.61	2979.22	3627.58	4561.23	2391.45	5916.44	3354.81
231.64	4068.36	3429.28	1008.54	1135.53	1993.39	2553.37	3683.4	3627.46	2894.34	1970.91	-766.68	3635.99	4327.4	1309.9	3734.25	3594.98	1937.44	4195.39	3035.23	5974.46	4152.89	3464.27	2669.12	3836.86	1607.21	174.368	4171.24	4263.94	3758.28	3615.53	3783.8	756.431	3219.63	2662.68	3179.23	3549.96	1941.75	3324.49	1472.63	737.761	3426.49	1341.41	567.174	4155.3	2868.74	3419.16	2464.52	5583.47	2643.2
231.655	2694.4	3303.2	836.622	1803.1	804.679	3112.43	3278.55	4471.6	1345.34	1553.12	1224.47	5069.69	2880.49	-425.841	2939.56	3727.15	2500.66	3823.17	2238.84	4303.86	3835.08	1928.74	2219.64	3549.82	1980.72	1328.48	3082.2	2853.55	4004.91	5415.66	3108.33	115.376	1767.82	1903.93	5264.16	2838.9	1836.88	1634.2	4876.67	1890.27	2723.87	1680.82	796.932	5108.06	2553.78	3447.64	2528.52	4242.51	4152.75
231.669	3311.11	4516.47	1751.32	1770.11	1607.29	4195.45	1862.5	4077.3	-193.311	212.714	978.014	4954.93	3195.72	1607.37	1644.51	4853.15	3402.29	4067.11	1879.54	3219.12	4502.54	2542.26	2661.32	3532.93	902.501	2405.86	4215.18	1354.19	4285.73	5572.54	2837.28	2193.61	2291.24	4691.3	4577.06	1999.22	2771.72	2656.2	5391.14	2442.2	3360.52	2447.07	3170.01	5891.13	4047.64	3187.57	315.385	4075.48	4416.03
231.684	3354.06	2730.83	3085.96	2362.81	3933.24	4089.56	660.97	4650	-685.344	-10.2749	3703.23	6550.8	4642.98	2722.81	1920.69	4407.66	2138.84	5534.63	4215.53	1812.83	2257.64	2172.02	3334.65	3086.04	2127.76	2465.7	7637.7	1689.73	4690.49	3602.9	4505.94	2300.13	3695.41	3339.28	4308.19	3429.04	2633.58	4727.83	4393.76	3717.85	5016.02	2590.49	3070.86	3864.59	4756.35	3015.76	2116.98	6173.56	3370.08
231.699	4520.12	1330.73	2401.44	693.34	5868.01	1985.2	3141.76	4431.65	1348.7	2296.53	4575.12	4270.58	5033.62	3330.14	2272.26	3855.74	3340.3	5217.26	4315.83	3119.77	2529.3	3140.98	2639.41	2357.72	2050.31	1578.74	4583.39	361.089	3421.01	1052.47	3262.72	2285.69	3478.04	3452.04	3112.78	4773.34	2281.08	2570.33	3529.48	5041.91	5422.16	1160.27	3722.31	2595.01	3007.05	2504.53	2815.07	5442.11	5409.83
231.714	4823.8	1352.68	2716.98	2349.7	5587.25	1294.42	3510.24	4024.29	3588.22	3323.29	3460.4	5310.51	3671.96	1249.1	2545.38	3938.21	3870.47	4407.91	3224.04	3192.35	2840.6	5079.74	2664.23	2370.79	2533.35	1209.48	3930.89	-97.2732	3614.77	1977.03	3359.89	3586.99	2444.63	4034.91	3277.16	2255.93	1734.5	1436.05	2852.93	2793.27	5597.29	1405.68	2509.87	2235.63	3527.6	2081.51	3457.29	2882.8	8090.05
231.729	3808.16	1999.59	556.872	1632.49	4562.81	1861.5	4441.27	4862.7	2753.22	1563.4	2979.12	3922.6	2547.23	1021.51	1991.11	4192.82	2620.05	2606.37	2850.05	4880.61	3331.57	3164.43	2773.08	3026.53	1633.43	2649.41	2617.59	727.181	2982.96	2250.9	4708.76	1198.8	3545.65	2023.33	2579.98	2918.71	1078.05	2022.36	4228.47	1347.15	5285.48	1485.05	2619.8	1307.9	544.765	3357.09	2411.97	1322.59	5712.55
231.744	3301.3	2215.31	2390.9	2095.18	1217.87	3080.83	2496.05	2796.32	3095.61	-487.769	1405.24	3782.78	3735.64	2808.53	4763.81	3881.48	3393.69	2664.83	2469.29	6896.86	2084.66	672.336	1206.3	2970.28	789.201	2002.73	828.943	463.43	3136.51	3103.87	5515.48	790.422	2828.58	1741.49	798.631	1818.95	2521.79	1544.1	3412.88	2238.8	6223.41	589.869	1121.11	2758.47	1325.95	3919.69	3692.52	3061.46	4897.5
231.758	1335.06	2387.91	1364.99	441.807	2013.03	526.431	4908.56	2725.39	1026.56	565.161	2222.45	4020.54	1264.9	-268.698	5015.91	1584.4	3510.42	1403.32	3277.26	3840.6	2127.59	3672.34	915.523	2360.57	3745.86	3189.32	3534.27	2982.35	5623.66	3652.1	4259.41	3593.12	4163.85	1806.08	-114.039	1825.74	3676	2801.6	4020.78	1130.34	4634.93	-1421.9	1780.06	3297.68	1100.66	5457.6	2704.49	541.377	5952.6
231.773	2141.2	1150.97	1830.8	1235.13	1066.01	1544.29	4419.21	2340.03	1719.95	-1172.57	730.676	3109.76	-212.9	853.338	3812.82	1778.46	2249.99	2975.55	258.148	418.383	3359.63	1832.81	298.56	2205.81	3975.78	3311.48	3882.02	2840.3	5702.36	2195.31	3044.87	2169.86	2472.31	4492.54	1612.02	586.219	5804.5	2118.99	2725.22	654.112	4854.5	653.27	1926	3538.76	2203.87	3849.64	2712.64	83.9195	3365.95
231.788	4848.54	4348.63	2807.92	1211.95	2700.19	1202.2	6010.75	698.115	1639.25	2426.13	1585.4	2102.45	3237.16	710.933	3966.33	2086.66	1491.16	2069.5	-329.638	1096.82	2777.48	2363.06	-5.68912	3208.32	1024.19	3266.93	3641.61	3023.12	4765.38	1387.93	3775.41	3139.26	3453.69	3574.91	2317.75	1912.52	1836.07	996.62	2111.6	2879.32	2932.79	-670.409	4843.19	2727.45	1763.3	3107.41	4131.75	3014.46	6040.97
231.803	3792.88	4020.31	1836.56	4383.86	5034.08	811.98	6982.83	1004.46	2156.23	2902.23	1981.82	1406.24	1461.7	2006.79	1765.01	3385.84	3853.07	4007.67	3727.42	1582.15	2874.71	3780.69	1211.73	3393.13	2658.77	1146.44	1197.5	330.635	3574.25	2014.09	5122.55	1893.24	2707.87	2821.59	3407.66	3633.94	1917.93	1623.63	1505.11	2977.59	4039.12	1004.9	2760.18	4530.9	1110.8	2321.01	3767.02	4534.55	4620.46
231.818	3143	3595.37	2491.64	2400.33	3150.44	2058.2	2650.34	1944.57	2649.46	3152.89	2724.08	4201.65	1427.82	2168.8	1689.16	3758.06	3695.83	3503.6	2765.27	1387.92	2367.44	3531.26	175.557	2582.07	2258.75	3455.58	-905.397	663.104	4403.46	1549.2	3288.02	1737.73	1543.63	2663.09	1365.31	3057.09	1290.04	2528.32	1113.81	1247.83	1597.98	2697.17	3274.96	4430.7	2577	1051.21	3224.9	6394.9	4541.6
231.832	4085.4	4276.92	2423.78	1824.06	1983.24	3894.8	121.175	1650.55	2542.99	5388.04	1253.14	4975.95	1352.63	1440.61	3863.88	1563.71	4079.35	1438.52	3566.8	2775.28	2789.66	6037.63	1653.8	2563.93	623.251	1212.92	1942.9	2447.83	4997.13	1273.16	4657.64	2740.3	3166.74	2570.19	1363.7	3227.13	3398.76	794.291	2905.45	4159.73	4282.4	1046.56	3746.32	2320.98	5877.49	985.874	4039.78	4162.73	4101.04
231.847	3717.73	3658.79	4111.06	575.017	2242.07	1877.2	2073.88	2913.77	1131.42	2058.89	216.417	5365.89	2853.18	1403.01	3732.15	2109.59	4168.05	2531.83	3383.06	2332.21	2997.38	5421.59	4594.62	4614.6	3585.09	245.105	1154.24	1829.6	4493.75	2194.95	5689.3	1932.04	4181.96	2321.15	1822.32	3971.8	2306.95	4.05924	1529.26	4478.02	4279.01	-677.556	1403.87	2091.78	1613.74	5202.58	3983.43	2613.74	719.184
231.862	2880.18	2601.13	1737.74	274.101	2038.73	1469.18	1811.46	3485.62	2412	59.3808	2120.73	2965.24	2949.47	2444.01	1585.26	1197.44	4199.55	1739.85	1674.9	1861.62	474.56	2815.08	2024.91	5159.8	4254.47	2581.82	643.755	2262.61	3074.13	3301.61	3080.04	2477.56	5908.68	2526.74	694.786	3947.45	5814.98	-193.185	1567.07	788.096	2682.18	693.338	995.251	4212.31	1797.46	3330.27	2313.77	1247.61	1574.29
231.877	2100.23	4790.51	1616.36	1140.79	708.543	1331.76	1735.24	2622.19	3528.81	889.54	2341.82	4638.37	3569.18	1868.8	3090.07	1349.51	2894.55	4085.13	2811.16	2133.71	1544.96	2611.23	825.691	3562.2	3922.29	1708.91	684.433	322.922	4415.73	3276.52	3358.63	2288.14	4406.58	1062.8	2230.5	3111.15	4905.18	1539.8	2426.21	1114.69	1744.51	1166.97	34.4336	2483.9	1549.77	4457.96	4201.52	591.111	4783.24
231.892	2121.34	3389.64	2183.39	297.232	748.893	2898.09	2299.09	4246.05	4411.72	1051.05	993.472	4764.28	3732.71	1957.5	3288.17	2535.81	2061.97	5218.2	2166.79	1348.42	2785.46	4638.39	2883.98	3679.64	1759.62	1404.04	1320.72	1761.8	4336.55	4059.76	2420.24	1851.56	3399.76	2730.51	1325.55	3124.75	4758.51	2140.59	2668.35	504.888	3160.97	848.579	1450.77	3818.61	3609.7	1039.43	8923.58	2144.57	3245.86
231.907	2082.69	2872.74	3269.69	344.781	2258.81	2377.03	3832.32	3827.08	4306.12	2404.31	1690.21	5236.86	2166.32	723.72	1519.2	1171.3	1944.3	3470.01	1950.65	3458.28	2453.75	5997.97	1960.08	3852.9	1356.67	3159.34	565.398	1192.2	3771.6	4440.28	1293.53	3160.66	3460.82	3919.24	3125.39	3717.53	3224.8	2208.17	455.045	-148.975	3495.26	2283.65	2349.34	2206.84	2563.82	-1100.08	4783.5	4002.81	4663.84
231.921	1639.57	2405.94	2547.09	2236.56	2153.13	3953.34	5569.7	5434.61	3280.63	3027.53	-86.7752	4254.13	234.486	1203.09	1619.25	1107.59	2463.83	3316.02	1251.62	2983.07	2067.47	6177.44	2735.57	1626.96	1757.59	3398.34	929.522	2566.33	3409.52	2328.1	1332.84	1872.92	2855.05	3223.58	2996.04	5789.72	2834.06	1433.48	15.6849	1682.07	5303.38	4096.45	2468.79	1307.63	3690.23	983.909	3620.48	3754.22	5667.65
231.936	644.492	2026.84	1140.69	2041.94	1822.22	3023.03	3985.54	5542.1	1248.78	4206.29	-469.322	2602.74	-488.811	1144.17	2188.14	1413.04	3005.68	3826.13	1915.06	1402.21	527.037	3809.75	4132.87	3654.19	2421.65	1939.54	987.295	2031.85	2899.07	3384.08	2130	1994.57	2657.06	3839.36	2361.79	4462.18	1546.21	2161.68	1474.09	1929	3459.61	2789.94	3443.14	797.248	3067.52	3442.88	2576.7	2796.51	5837.81
231.951	1507.75	2454.4	2495.37	1470.7	4094.49	5224.68	3903.12	3154.7	853.857	3371.58	3099.07	3574.05	131.747	1194.28	2382.71	1586.41	2946.33	3264.03	3559.34	1763.1	-275.71	4509.15	2483.86	3853.87	1932.64	1400.92	320.361	4990	3127.86	4653.72	3425.16	580.728	4049.17	5648.21	578.817	3047.2	2431.67	1800.53	2225.34	1018.37	3058.09	1003.41	3496.49	1500.04	1758.23	2553.07	2130.26	2890.77	3918.28
231.966	2402.88	1988.1	3482.18	744.13	2831.66	5273.37	3775.49	2345.27	2577.22	2646.54	2848.83	3288.28	946.237	1027.66	2495.85	310.919	2749.38	1853.8	3318.74	1391.7	2030.22	4248.75	632.72	4493.22	3202.23	3020.25	1124.51	4918.24	3947.92	4863.35	4000.9	1407.7	2936.52	4676.42	1430.31	4308.54	2683.49	2099.44	2711.82	803.87	1264.38	1147.88	2636.96	2165.36	2817.63	1212.71	1853.61	3722.99	2958.49
231.981	1440.22	2171.27	3181.17	-398.242	4417.49	4575.72	3118.53	1555.91	2764.62	2371.16	1814.26	1724.64	1549.59	2512.11	2045.86	875.806	3002.05	1846.34	3059.85	2574.51	1662.64	3754.65	1397.07	4437.59	5691.05	2411.47	1098.51	2070.51	3343.96	2860.79	4722.55	1120.47	3869.82	5302.96	2743.85	4485.71	2121.87	2923.38	2411.88	469.98	2339.75	2285.93	1874.38	2044.38	1710.92	1755.32	2527.5	2906.83	2614.7
231.996	1396.2	819.745	2190.45	-526.87	5829.16	4821.26	1934.85	1543.59	1643.8	3638.11	2301.96	1160.57	2760.75	3966.65	2885.44	3207.56	3563.68	2160.14	2166.08	3194.17	1902.3	2750.22	2935.28	2028.78	4106.67	2738.11	2346.7	1281.69	4505.45	3341.15	4924.64	465.301	4974.82	7159.34	2812.84	3694.01	2392.83	3225.77	2243.22	362.231	3766.29	1665.09	2534.68	1649.74	1409.71	3775.47	3082.82	3001.89	2913.82
232.01	3100.84	613.636	1612.51	316.244	4529.41	3789.45	2328.3	3651.63	1174.98	1865.84	1845.98	393.772	3007.51	3092.08	3364.78	3939.72	5265.9	1607.05	3153.14	3002.1	941.61	923.595	2281.01	1924.1	1848.93	2963.6	2084.95	2082.88	4924.18	2672.63	6236.05	1059.79	3664.21	6019.33	3692.82	3883.78	1695.37	2431.13	2652.66	715.117	5304.4	1300.95	1285.73	2027.64	1966.27	4279.99	3574.89	2373.65	3945
232.025	2755.05	1140.44	2931.75	1601.2	3099.81	2966.07	3262.22	5225.64	1302.69	1115.94	2280.73	-516.559	2324.15	1990.64	2693.76	4553.93	4213.6	2009.67	3879.7	2130.83	466.871	2592.26	2462.32	1791	2112.85	1152.92	2001.24	1840.86	4668.77	1921.3	8939.12	336.611	3449.77	4109.57	4013.19	3639.39	635.883	2207.06	2808.63	873.146	4863.59	2933.08	1959.6	3114.1	2526.36	2654.35	3298.2	2510.98	4106.9
232.04	965.186	2087.8	2633.38	2960.97	3198.06	2027.9	4312.25	5060.61	1628.89	1071.98	2240.38	969.26	2501.38	1826.4	2911.59	5185	3014.42	3220.5	3619.93	1275.26	1037.37	1776.63	3535.57	3054.35	3219.61	1674.24	3359.02	1769.98	2878.81	1098.45	7335.75	-297.421	4934.97	2656.01	3465.8	3308.16	325.893	1680.81	3063.4	703.787	2745.47	2874.54	2246.18	3959.61	4574.42	2539.92	3329.43	2523.95	4341.99
232.055	707.751	1591.92	1388.04	3634.77	2917.62	1326.53	4295.67	2156.64	1476.47	408.178	1741.5	2109.97	3013.46	2367.25	3235.02	3224.36	3337.74	4218.75	4039.07	1921.9	654.243	2185.96	2757.69	3634.95	2273.8	2516.64	2569.89	2041.62	1547.66	401.389	4113.01	71.2106	3765.31	1532.11	3998.31	3740.01	1266.44	1438.92	3758.18	1832.12	3143.21	1563.8	2633.94	5150.94	5141.72	2158.59	3471.43	1948.9	3496.47
232.07	1666.5	2064.48	2026.46	3154.21	4132.81	1990.17	2342.08	730.772	1778.18	501.721	2252.6	1752.72	1335.91	3152.05	2602.47	1024.7	3864.12	2913.89	5481.62	1813.53	1639.89	3278.13	2611.12	3046.91	1549.5	2793.5	1869.37	2653.35	2935.09	404.745	3310.52	959.303	4806.97	1686.93	5216.1	4110.47	2535.59	1741.93	2434.16	2394.53	2593.65	1114.08	3165.1	4334.44	3925.7	1517.39	1365.62	3090.13	2579.05
232.084	1983.79	4231.37	2559.07	2136.1	2940.8	344.758	1466.47	1549.43	1823.31	1478.02	2398.52	1980.83	2203.38	1958.18	2590.01	1680.32	3729.96	3349.84	6009.06	1250.41	1100.89	4239.36	2798.32	2680.39	780.74	1424.77	2600.19	889.904	3820.4	1209.33	2681.84	3118.25	4114.85	3322.18	4535.62	4223.17	4490.76	1217.26	1818.35	1302.07	2101.45	832.005	2980.45	1438.53	3431.37	1021.17	1796.87	3010.17	3257.18
232.099	2858.62	3687.36	2784.68	1854.44	2363.4	1978.97	1790.53	837.348	1494.83	2483.87	3167.51	1630.17	3877.9	1841.96	3089.31	1678.21	2533.61	2756.58	3705.06	1546.73	2238.53	4142.46	2599.74	3055.43	703.953	1841.73	3354.43	-1495.13	3257.5	4409.69	3258.9	2674.07	4013.42	3837.26	2965.07	4634.94	4392.74	995.164	1629.03	1784.5	2636.92	1142.05	1691.81	3012.17	3182.56	2306.93	3435.76	3258.94	2135.34
232.114	3232.73	3715.54	4580.11	2551.35	2713.25	2121.37	3610.02	-915.607	1362.13	2141.99	2567.28	2441.62	3272.23	2389.35	3211.25	449.24	1990.3	2861.68	2630.39	4230.29	2793.51	2475.77	2551.78	2323.74	1288.61	2029.3	2586.82	1648.34	2292.34	4224.01	3564.45	496.56	3483.57	5439.63	2436.61	5168.04	4311.95	2166.28	1999.45	4814.28	3385.91	1769.57	1249.17	2601.22	4369.4	2211.77	3220.84	2352.12	1247.17
232.129	3637.84	4430.43	5650.53	2140.67	2382.06	2402.66	4518.43	1017.23	1034.85	835.831	3160.29	2766.34	1561.81	2007.08	2706.12	309.246	1248.34	3159.59	1902.13	3655.47	3316	1689.05	2368.84	1875.28	1879.76	3795.12	3176.26	1301.04	2831.94	2809.78	4064.35	321.178	2868.58	4641.78	1998.85	3358.56	5113.37	2996.86	803.875	2776.07	2869.02	1805.24	2346.23	2489.15	3813.5	1414.81	2580.2	2916.95	3417.97
232.144	2540.87	3317.65	3960.15	96.2733	2555.64	3158.28	4211.03	1911.92	1992.43	-119.492	2076.11	2564.68	1659.91	1468.83	2562.81	1972.82	3077.53	2875.74	2584.24	2398.9	1107.81	1275.58	1065.14	4358.43	2752.5	3760.88	3837.29	2322.83	4056.26	1959.09	2613.38	2221.98	3626.53	2952.4	3036.43	2513.95	2839.19	1125.11	1940.63	1720.94	1816.21	2512.8	2020.58	3242.51	5245.09	1592.74	1892.06	3026.32	4741.93
232.159	1746.99	3399.75	4042.35	856.522	2330.76	2684.29	3897.39	2334.7	2188.05	1128.09	1871.3	5782.97	3581.94	2105.12	3253.51	2359.84	3383.12	4300.54	4091.24	4340.85	964.311	1320.67	1321.45	5719.48	2274.53	1471.48	4651.57	2878.68	2212.24	2281.26	2402.41	1916.76	3187.99	3685	3171.66	3595.78	2412.85	1165.98	3107.92	1054.42	2666.68	3282.59	1601.56	3625.04	3937.08	2041.54	3535.64	2455.39	3587.34
232.174	2699.01	2362.72	3369.36	2049.72	2166.62	1373.93	2324.02	2291.18	3815.81	703.129	2322.42	6854.16	2669.48	2943.07	3042.78	2599.52	2485.64	2685.68	4698.47	2492.6	3753.95	3899.13	3298.06	4801.69	1562.96	2931.75	4924.09	2366.26	3197.16	2619.34	2192.57	214.247	3046.41	2962.93	4206.26	4124.56	4353.05	2487.25	2015.71	-96.6876	4885.08	2386.89	3130.55	5097.62	3800.02	1704.66	2936.95	2490.44	1721.34
232.188	1083.01	1617.29	2892.67	2292.3	1035.71	1116.43	1255.87	2860.84	2748.99	2669.15	1388.75	2656.15	3113.51	947.062	2913.35	3862.73	1024.56	1577.26	2779.74	1365.21	3046.57	2663.73	3592.21	3313.43	280.51	4036.88	2962.27	2341.47	6194.34	2398.48	1672.33	-103.095	1294.39	2253.5	5449.48	2992.02	4131.78	3480	905.352	696.263	3568.3	2072.37	3834.95	4519.31	2690.25	2686.05	2376.58	3376.76	1989.91
232.203	684.297	2716.78	2066.01	2147.58	2257.61	-421.105	1491.16	1692.39	3681.93	2777.33	2375.48	3526.92	1971.77	1215.1	3462.98	2780.47	2397.05	1871.19	2248.54	1656.66	3880.6	1821.75	3126.39	3768.85	221.374	3284.31	2293.29	1238.23	3943.8	1884.01	2107.77	685.036	3459.66	2173.07	4440.5	1076.51	3063.46	3966.33	2637.98	1417.16	3273.92	2444.63	2368.14	1927.37	1478.23	1072.38	1175.95	227.144	3338.04
232.218	1057.26	3044	3932.5	1361.53	1431.76	1035.4	2498.45	3461.84	2693	1576.73	1820.93	4139.52	1259.29	1828.45	2008.44	2515.29	2691.7	1684.43	1966.73	661.158	2480.56	1595.92	3058.69	2795.98	203.923	2133.13	272.286	143.363	3590.86	617.978	1865.23	-337.065	2475.74	3686.59	3539.64	1836.59	3199.4	4172.04	1698.28	2232.63	3377.46	2076.45	1910.58	552.13	3812.97	1411.61	3741.61	398.402	3113.76
232.233	2565.46	1182.85	2838.57	1704.25	3432.98	-470.551	1984.3	1125.78	873.646	1012.88	1529.37	1878.25	790.131	1882.67	2586.41	1848.31	2967.28	2028.96	2870.2	1006.05	2312.68	1111.22	3069.37	4276.32	1111.61	2991.12	1256.88	1554.17	2291.57	455.226	2308.12	387.906	2955.97	1254.49	1828.46	2902.53	3046.22	2922.67	1374.51	1628.88	1650.42	1466.13	1292.77	-92.5867	4054.17	2085.13	2519.45	1913.27	2485.83
232.248	2642.81	1715.12	4207.76	832.877	4925.41	305.699	2771.39	955.716	1572.08	-1062.04	1751.59	2147.88	-680.586	1595.27	1971	4061.06	3192.47	2815.31	2837.4	2942.8	1612.81	1712.71	4364.79	5752.57	2783.54	1943	3010.49	1067.38	4744.96	2602.83	3082.76	-426.666	1664.02	778.692	1266.97	1612.32	3330.74	1234.82	3246.21	1849.12	3229.04	1461.4	2442.43	1100.31	1210.39	2368.6	3821.42	3324.33	1932.86
232.263	2689.16	4049.94	5361.98	3007.73	4163.83	-244.726	2495.03	1388.37	1657.42	24.1918	-601.107	516.82	2567.72	961.497	1853.51	4221.7	2029.59	3648.15	3219.35	6389.63	1540.24	4288.44	1939.52	3937.42	2147.96	2610.86	1928.9	1661.26	3290.7	3071.76	2538.1	1496.84	1648.06	2449.4	2722.54	1838.21	2144.39	1690.85	1607.57	1879.91	2277.71	888.78	2110.86	2694.32	97.0472	1261.66	2141.8	1475.6	2337.44
232.277	2564.37	2151.99	3189.85	1177.45	2517.58	2545.1	2002.86	1773.92	2995.22	1162.95	-192.972	1641.55	2602.69	1673.09	2387.28	2769.2	2550.12	3505.14	1722.06	4167.95	1396.08	1859.03	2209.54	4273.31	3083.52	1552.43	1554.85	981.762	1175.36	2226.53	1017.2	1574.9	2116.18	1894.07	2229.64	286.531	3637.07	103.263	1827.21	1484.53	2662.79	824.971	976.084	4923.65	2261.88	-56.5824	3967.82	193.431	3208.06
232.292	2496.26	2063.1	3333.24	1276.48	1308.12	2560.29	1156.45	1152.67	4224.71	689.306	1182.59	783.251	3557.67	1698.04	2403.29	2382.61	3863.5	2525.49	954.543	2353.14	1447.47	1369.97	2055.61	3006.03	1718.97	2807.43	1310.81	813.068	2080.63	1450.53	1760.18	1859.98	3195.25	1067.59	1134.66	2375.04	3770.29	1796.33	1490.73	1706.85	2566.53	-131.363	2855.44	3989.12	2192.76	258.682	3898.05	61.0974	2932.87
232.307	2006.68	3602.61	1985.67	1049.41	2495.71	2122.18	2102.12	2081.85	2925.55	1351.53	1023.17	1283.24	2164.76	1257.01	2558.9	2853.84	2597.83	3303.35	2204.79	921.316	1081.41	1599.16	1738.7	2858.41	1680.39	973.567	1298.73	1060.43	2727.32	1028.57	2816.7	811.977	2706.94	1301.5	1418.14	2991.24	2141.35	1947.78	1257.38	1253.57	2193.42	-380.353	1488.69	876.124	726.099	1534.21	2274.42	1440.41	2325.18
232.322	936.575	3841.16	2425.34	3154.31	3266.93	1420.79	3692.78	1158.47	2205	583.211	764.291	3026	-389.843	2040.14	1569.9	2816.95	2296.55	1872.74	2402.39	798.622	496.882	994.684	2288.85	886.054	1352.34	808.17	1318.36	415.887	3177.5	1293.64	3167.78	1141.71	2923.33	2218.06	1112.88	1244.37	458.328	1788.73	1237.86	1836.93	3269.83	1143.87	1248.67	1133.78	1298.75	1953.95	1167.8	957.246	1726.06
232.337	1006.71	2352.63	1814.35	2674.76	1771.51	852.83	3870.37	1300.49	1587.03	-351.998	1082.46	2313.37	149.407	890.864	2071.57	1650.01	1021.25	1214.69	2292.12	1463.87	564.76	1436.99	948.806	1320.88	1134.44	-143.908	1170.12	1048.96	3194.63	2048.75	1926.57	1335.38	2461.78	3081.06	2113.37	2520.46	1529.74	1330.37	1225.59	1053.14	2527.2	1577.47	2395.16	1534.82	369.52	1953.18	2929.61	1257.68	1505.17
232.352	563.635	1360.23	3044.6	1755.36	1827.26	1104.74	2431	2510.45	1428	-341.474	530.233	2126.7	1572.18	983.235	1523.03	895.583	1305.46	1328.3	1104.87	1174.64	867.934	1220.62	979.299	1774.93	2240.93	1474.58	827.068	1005.6	3228.03	3014.44	1822.65	2969.3	1397.36	3004.31	1529.84	1383.4	2907.76	1892.24	1541.39	1076.33	2344.52	1539.11	2248.94	1434.36	875.818	466.272	3091.21	2802.01	2113.62
232.366	1250.87	2066.19	3273.67	2132.01	1452.66	1678.47	1127.05	1406.01	1057.68	115.871	-464.715	1515.15	1684.43	1411.55	228.084	-30.1854	2111.49	1655.74	1565.01	1368.58	1293.92	2791.66	1409.13	528.654	2527.34	2224.94	2752.28	1274.82	2554.39	1602.67	1377.27	1719.37	2342.07	2774.55	2403.07	1698.67	2420.09	2213.44	1635.31	1143.81	1587.4	242.195	1229.43	2041.23	796.976	801.279	2293	1631.67	1769.1
232.381	1133.05	1869.12	2289.23	3048.05	3148.74	1216.59	3433.5	3434.21	1240.19	1664.63	805.865	1459.72	1358.42	2268.01	1388.37	2038.41	2011.82	2797	1789.22	1076.2	728.165	1826.21	2439.36	1710.51	2759.91	935.848	4068.08	1011.05	2310.53	334.643	1096.66	665.856	2805.42	2623.05	3054.67	3475.34	2695.14	1230.86	460.127	471.003	2401.45	541.341	1081.71	2974.02	1828.34	776.368	1817.73	1710.15	3091.21
232.396	1032.83	557.263	1486.72	1762.68	3227.45	1916.96	4583.33	3404.55	2654.85	986.348	1082.99	1042.27	2712.68	1123.91	692.684	2650.9	1787.38	2273.16	1916.68	1663.41	1529.32	2519.1	3092.58	3126.78	1654.17	1460.14	2603.75	328.136	1482.45	876.184	1376.19	1233.33	2549.57	2186.98	2157.93	1796.22	2345.59	488.732	1512.15	1733.54	3014.22	1059.51	1270.7	2753.27	2329.05	-473.925	1683.49	1534.26	3036.26
232.411	2082.96	2579.45	1230.74	62.4554	3033.2	1347.51	5628.73	3375.11	3047.75	318.578	668.16	2308.57	1805.81	1736.99	223.331	3665.45	2091.99	3328.16	1827.89	1639.66	1651.47	2787.59	2793.82	3463.7	1209.58	1767.24	1774.79	-147.039	3146.28	1879.2	2324.58	1036.16	2814.82	1697.69	3187.85	1215.94	1905.29	759.843	1812.06	2688.44	2820.44	1201.53	1719.06	3165.52	2847.61	498.219	2329.29	642.97	2747.96
232.426	1913.18	2967.75	1648.12	358.988	4114.15	1149.38	4419.73	3601.53	1473.55	-261.9	385.948	2180	555.534	1440.35	2387.38	4377.44	1483.65	2523.23	2407.66	1691.21	397.723	1922.59	1709.41	2483.78	491.663	2428.95	1147.94	-451.678	4118.22	2669.52	2410.86	806.2	2588.94	1421.03	4493.07	1457.77	1217.08	1804.6	721.655	2472.95	3137.66	1656.81	1467.69	2879.68	2343.59	2157.83	2630.84	920.553	2575.93
232.441	2053.71	2004.06	2585.69	416.267	5524.8	1533.19	1651.79	2428.58	339.284	-11.0399	1447.53	1105.51	1119	745.481	3394.2	2477.75	1103.79	2718.46	2614.72	1446.18	728.709	2124.18	1728.77	2633.97	1286.89	2335.08	2054.61	-3.85769	3469.11	2742.6	1859.46	1269.15	2151.51	3283.34	3943.99	1882.28	1395.71	2471.06	1245.26	1054.52	3085.46	2047.42	1851.63	3094.57	1349.33	1105.25	2154.38	870.798	3527.84
232.456	1703.72	2608.29	1954.57	1118.36	5177.81	2206.88	550.45	1624.68	-424.738	496.877	2077.14	813.281	872.791	367.413	3464.11	987.002	1766.77	2493.76	2868.35	1494.15	1588.23	2821.14	1279.47	2484.87	1499.8	1416.9	1679.93	623.356	2698.87	2757.78	1854.27	919.013	2593.1	3120.22	1971.37	3211.51	2259.87	1635.02	1032.32	486.817	1876.93	1370.6	1285.52	3077.6	925.579	167.112	2376.08	767.403	4146.06
232.47	840.45	2943.31	2053.93	1856.53	3265.01	2363.51	1464.48	1748.2	-402.373	1113.99	562.113	887.825	128.116	1405.27	3524.75	1408.12	2434.6	2361.38	2990.71	1763.41	1284.48	2532.04	1898.83	1729.69	678.045	1758.2	1783.73	1098.35	2640.34	1518.75	1036.14	1398.17	2750.07	2157.01	1510.54	2505.24	2565.56	1812.27	1160.8	1564.31	1268.02	28.7298	2008.51	2954.95	697.172	687.6	2964.44	1043.95	4105.29
232.485	1143.28	3852.62	2143.94	2073.79	2717.19	2353.62	1314.4	2188.75	488.479	1213.59	-251.204	1025.28	1217.47	1671.12	1012.34	2185.19	3211.36	2204.43	1507.82	1727.32	1091.24	2664.3	2893.25	2320.23	1587.46	2815.43	1192.05	1035.33	3095.65	1419.37	1612.9	2076.97	2081.24	3094.58	1084.22	1920.15	3417.69	1651.35	965.283	3138.81	1424.91	31.5864	1974.17	2762.02	1750.43	678.598	2650.64	474.084	3171.87
232.5	1753.88	4336.58	2439.01	1214.72	2437.08	2067.24	1212.41	2980.43	1242.98	838.879	811.319	1235.98	1847.89	2492.23	981.19	1911.63	3384.84	2629.72	1494.84	2901.8	952.152	2906.02	3924.5	2782.24	646.504	824.709	304.526	-340.045	2869.67	2157.7	2237.62	518.411	1853.95	2595.32	599.389	2413.45	2526.28	126.85	638.974	3207.73	2964.93	1774.09	1341.06	2492.13	2096.07	886.8	1994.84	2262.48	1437.29
232.515	1918.35	4316.81	3002.31	198.234	2686.71	1891.76	1028.87	3074.87	1698.65	-562.064	1418.6	1565.66	2576.21	2565.33	976.663	1446.24	3309.62	1167.02	1644.99	1735.63	674.251	1824.04	4598.84	2558.59	401.247	1244.64	-465.159	-1755.61	2266.32	469.82	2838.95	1390.83	1808.47	2523.47	1777.69	1240.58	2057.09	1393.04	649.88	2799.63	2337.71	2285.13	935.913	2316.16	1158.72	-319.486	2684.39	1766.63	1420.86
232.53	1490.85	3918.44	3895.2	388.324	2424.75	1042.12	1627.38	3224.07	2275.77	-326.444	1744.6	1348.74	2416.2	1294.63	936.898	1360.36	2951.53	1546.58	1827.29	290.699	887.415	1720.73	2975.25	2114.44	1427.71	1402.49	967.723	98.7585	3541.97	2567.32	3042.41	989.215	-262.738	1283.77	3083.43	2145.27	3128.74	2441.43	2240.6	740.493	1945.27	2421.82	2099.3	3512.08	1584.51	1879.66	3736	829.74	2407.86
232.545	2845.9	3072.3	4558.15	4181.55	2999.61	1924.99	2488.94	4131.67	1537.8	1521.64	516.219	1527.24	2348.42	1235.33	523.869	-95.5853	1856.01	3417.39	2264.61	57.1501	1381.15	3246.61	1205.88	2912.84	2881.96	3945.16	1551.43	635.394	3227.78	2342.16	1366.12	1358.11	487.815	3186.23	2649.46	3337.45	2997.09	2061.51	1808.03	515.128	3161.37	1146.96	2394.63	3803.34	2706.9	3560.02	5537.67	652.981	444.986
232.559	2322.17	4390.73	4520.07	2244.71	2568.51	1990.05	2022.47	4733.23	1680.28	1653.3	2272.26	1424.39	3913.12	2579.53	1400.23	975.724	2307.21	4135.41	2916.59	-426.528	2034.03	3379.46	918.913	4716.1	2488.3	3902.22	1394.51	-311.487	3183.41	4497.14	3036.63	1002.69	591.148	2219.58	1606.81	1675.84	3592.03	2832.25	1570.89	1262.79	3148.63	3340.66	2086.88	2354.04	1927.13	2242.94	5372.96	1339.09	1448.95
232.574	2057.8	5250.6	2735.18	847.088	3638.94	2153.75	4474.51	3397.3	2349.23	435.816	806.123	926.6	2756.7	1678.37	1766.68	2458.54	-360.573	4128.86	2886.87	2943.34	1298.17	2728.83	1259.53	5377.51	1285.49	2327.18	917.282	1619.64	2100.25	2430.82	4779	1956.64	1375.63	2162.08	1805.76	887.739	5640.5	2952.16	1691.27	2120.45	3583.53	1320.13	1357.09	805.724	2239.36	2855.05	4665.47	724.744	2010.03
232.589	2258.3	3214.36	3587.01	1500.53	1775.85	1949.21	1980.54	3632.67	1951.09	-366.819	1636.78	1207.12	1889.97	571.963	2682.42	3795.98	343.675	2471.94	3531.89	2128.85	1568.37	2409.02	1027.66	4191.85	1941.52	1532.63	1733.27	1559.71	1901.54	1084.44	3741.31	2270.15	3125.61	2463.58	1313.06	1557.57	5957.67	3689.56	829.005	1070.1	3772.73	-1088.25	1667.94	1743.66	3038.08	1800.22	2498.41	1208.25	2323.45
232.604	1424.17	3371.4	3583.55	540.538	1143.4	1658.25	1539	2478.87	2774.22	945.46	2412.06	2011.86	1543.12	2438.15	2932.8	3443.94	977.209	1195.57	2084.34	1079.43	2075.17	2138.55	2245.68	3107.54	1006.09	2524.76	300.397	1255.32	2388.5	2436.59	2422.29	1209.49	3157.52	3914.48	1487.5	1493.33	1886.66	4348.67	224.727	2360.97	3908.63	1106.58	2786.32	1080.21	2351.65	2185.61	3035.86	2079.21	2601.25
232.619	390.142	2003.2	5418.05	2801.59	2477.8	1066.06	3343.34	335.751	2094.99	-43.8101	1397.86	1859.7	2537.24	1231.51	1899.95	2153.76	2408.71	2760.3	568.096	2743.95	1127.74	2824.53	1728.3	785.795	-75.4188	2385.95	1813.39	787.148	4595.98	1170.74	2662.03	364.914	2279.33	2731.92	2317.63	1733.72	2541.58	3396.46	2682.91	509.023	2510.66	1219.2	1101.3	3344.09	4211.94	1021.85	1940.85	2247.67	655.966
232.634	1773.8	1961.7	3554.63	3381.44	1386.47	1602.22	969.93	-532.592	1791.23	-554.911	1581.3	3139.01	62.6078	1189.77	3233.42	2437.37	3066.82	2793.83	10.4281	2309.94	2339.13	2292.73	3845.68	1481.86	303.767	2124.27	471.224	1724.69	3232.54	3933.13	734.225	2217.47	2166.3	1146.21	3443.32	2647.16	1582.61	3826.63	2718.82	918.532	2648.44	397.903	1209.94	3104.47	1143.3	2019.23	1850.46	1324.2	3450.12
232.649	1481.24	2027.09	3362.91	2870.98	2027.19	1310.55	1115.01	-130.272	1584.27	-969.551	-364.39	1925.38	883.519	992.894	2780.69	1131.95	1239.49	3201.45	2168.29	2389.69	1239.63	2556.34	2015.92	1036.32	630.047	2788.03	789.504	297.505	4403.41	1291.57	2209.8	1934.54	2135.8	2008.58	1102.81	1454.39	637.245	1905.4	1964.04	1433.6	3120.8	591.924	495.879	3853.02	2398.82	2314.43	1988.87	80.0955	1674.94
232.663	-604.711	1461.03	3162.21	2202.22	1675.38	786.877	1015.5	3504.93	613.16	2353.65	1668.31	818.156	177.829	2166.32	2168.22	1728.93	1400.65	2691.11	1238.62	2627.27	1214.45	2263.13	826.314	2048.48	706.221	2943.39	1853.81	2590.12	3346.9	1861.07	1936.35	1360.13	3163.11	4109.59	1966.25	2603.05	-531.837	2118.33	1123.95	1917.3	993.853	531.216	2921.69	3825.58	1379.85	2620.47	2510.75	-552.096	1626.73
232.678	1510.34	2416.42	2152.42	1069.14	1471.56	897.676	2409.24	1720.56	4.084	2300.96	136.734	2307.63	987.534	2760.33	2875.75	2526.82	3159.26	1618.54	896.227	1126.08	1283.28	225.934	1974.72	2683.81	2943.94	2140.44	1072.8	1779.07	3915.66	1925.83	2674.52	810.337	2019.35	2040.22	2141.7	1714.41	1144.2	1604.5	-309.272	811.226	1786.23	698.522	2335.76	2434.52	1949.5	2959.89	2602.73	177.094	1269.88
232.693	566.235	901.102	1073.36	1202.42	243.494	855.125	1918.39	3282.22	599.399	529.555	460.402	2209.79	1973.04	1030.44	1848.28	1351.36	1457.39	1184.41	1458.87	261.47	2641.49	1516.73	763.081	2378.2	2226.03	887.448	1436.97	-24.6682	1859.01	3317.59	3076.6	702.305	2080.85	1158.66	2013.05	1372	2019.33	701.926	1712.98	729.22	3292.19	-222.278	2300.79	2382.66	2511.37	2433.78	2528.2	564.146	2267.75
232.708	2129.92	2956.47	843.506	792.725	2126.02	1501.53	2143.57	1046.65	2117.41	-443.035	247.342	2306.6	1443.42	830.274	2898.22	1087.95	968.899	2063.49	887.969	1010.39	3255.32	2456.42	639.975	2684.11	601.005	826.37	1390.57	-612.626	1402.72	2322.57	3904.2	1625.28	976.196	2132.41	1416.53	1448.39	2446.73	755.475	1451.2	475.075	3132.11	525.877	1945.79	996.167	1044.23	1712.43	2070.4	796.215	2369.03
232.723	2469.08	1621	322.891	1356.59	1206.14	2014.54	3471.24	1054.24	1546.16	-245.208	1277.57	3200.79	807.142	1113.47	4476.41	60.2811	1397.42	3502.62	1115.56	550.056	1668.02	1905.85	1981.11	1894.04	514.042	948.679	587.35	189.929	779.964	1367.13	2493.85	1637.42	1379.36	1313.05	1158.56	1949.89	3039.49	88.2266	592.749	1227.47	2948.46	296.296	1114.84	1157.86	-295.3	903.852	920.592	309.79	2793.08
232.738	1948.07	1307.21	1562.78	3138.11	1008.67	3257.56	3933.94	2431.07	1090.37	39.2852	107.585	3231.13	1436.01	840.355	5414.63	1080.55	1802.54	4233.92	1727.63	904.967	-613.014	2287.9	2047.45	1506.58	849.726	1733.73	576.01	1252.14	2024.87	584.826	2548.77	1684.87	1461.77	964.085	2332.14	2981.31	3082.47	1216.87	1441.82	1098.43	1877	728.594	821.122	1723.67	-148.073	431.469	406.379	1306.34	2543.91
232.753	2272.4	1744.87	2311.56	2536.34	2747.48	3323.42	2895.89	3215.61	1041.25	2436.18	539.734	2976.51	691.235	1624.44	3062.13	2127.12	2646.19	3185.05	2391.45	2002.04	671.636	2393.24	1437.42	2205.18	725.065	1414.25	2140.56	1558.39	3553.18	562.562	1751.03	1799.12	2504.99	824.639	3561.72	2955.21	1993.56	1071.21	3107.3	1356.29	2501.53	523.384	1080.74	2107.11	1756.02	1488.91	2311.97	210.077	1205.03
232.767	1495.96	1511.98	2026.53	1278.86	1937.32	2006.74	3699.45	2504.8	436.659	3688.19	-15.8656	2164.7	803.385	1954.35	3128.99	2473.02	2850.82	2937.88	1509.62	3014.17	1179.66	2236.86	547.353	1972.65	1064.89	2269.22	2924.26	960.888	2478.57	1864.4	1796.77	3052.51	2569.08	1266.25	2796.15	1348.46	2411.75	2283.86	3062.79	311.405	2015.12	322.298	2514.99	3124.12	1578.96	1215.17	3613.99	1214.73	1745.05
232.782	2369.14	1653.33	1761.93	689.724	3178.79	1344.6	2215.41	3149.62	1030.93	1700.07	1179.9	853.982	1218.97	4512.95	2084.27	2765.88	2478.32	1515.49	3101.49	1886.93	2064.6	2987.35	2550.94	3012.99	338.748	3025.19	651.459	1517.88	3548.79	1862.8	2535.58	1847.85	2746.34	2043.52	2087.15	1578.02	2268.32	2091.38	2094.17	978.116	2878.92	-168.847	3729.39	2603.67	1803.99	2250.14	3185.73	2706.72	1794.93
232.797	1506.29	1631.73	2845.27	1070.69	3071.26	1661.86	2522.32	3409.43	1070.15	494.322	855.579	1082.69	846.448	2353.64	1945.85	1915.86	2747.86	2569.42	2817.44	2322.31	998.622	2127.92	2973.92	4309.39	1038.19	3261.14	1602.34	682.788	3717.97	1825.6	4286.78	1448.64	3678.67	3442.4	2282.43	1151.61	1951.49	2614.98	2999.82	2423.79	1988.31	833.317	3474.87	1402.17	1816.21	2792.17	1644.57	2438.81	2668.7
232.812	2209.56	2349.7	2684.89	1173.51	1864.44	1619.52	2657.36	2422.52	1399.02	72.3433	2245.34	2469.96	1381.15	2383.59	2720.74	1257.54	2451.91	2292.67	2733.66	1798.19	1101.35	2255.7	2874.6	4590.64	2020.09	3135.52	1148.07	1140.79	4346.73	2170.29	3563.81	1382.33	3306.13	3622.4	2769.13	2027.88	3573.43	2612.97	1512.06	1706.3	1799.09	107.876	2823.4	1495.67	2134.67	1882.11	1876.27	3713.06	2164.14
232.827	1775.93	2014.09	1125.02	1194.74	1736.22	2634.15	2727.88	3043.97	1564.51	221.493	2113.5	2502.84	1060.31	1729.77	2149.68	1202.13	1947.79	1957.87	2208.09	1341.25	1340.23	2667.58	2674.53	4494.31	1992.37	2699.93	1299.67	1713.08	3964.52	2517.11	3087.97	895.266	1460.17	2450.29	3336.71	2127.99	2554.66	1454.63	2234.05	1502.53	1401.05	379.089	2705.02	2092.65	537.594	1121.83	1931.73	2020.79	1748.39
232.842	1847.19	2216.56	1816.25	1207.44	2667.22	2142.29	3275.75	2421.82	1277.59	161.218	1532.91	2360.47	399.385	2443.03	1529.13	1223.83	1244.96	1236.9	1886.29	1958.89	283.914	2762.47	1424.2	3652.78	2803.19	2170.42	1402.51	1230.2	2521.65	2590.59	2399.91	607.541	1109.65	1503.67	2133.23	2613.06	1445.67	1496.71	2390.97	700.741	1734.29	445.225	2425.61	1385.56	1276.09	901.258	1747.86	2262.3	1807.24
232.857	1228.13	2563.87	2091.58	1979.16	1731.4	1867.4	1920.43	1732.5	1067.24	-539.773	1729.97	2116.93	1202.1	2113.73	2811.55	1099.04	2600.8	597.795	2082.64	1631.56	1252.74	1750.28	736.148	2051.31	2763.74	2291.55	838.754	932.518	2234.49	1984.22	2456.65	-40.9916	1932.73	2158.85	1706.07	1154.29	544.2	758.034	1293.28	1267.35	1298.21	719.654	2550.6	1959.31	2601.71	97.5771	1314.19	2359.13	2115.31
232.872	961.288	2681.19	1606.45	1120.18	1041.67	2105.53	2879.17	1788.61	1528.26	1419.19	1512.7	930.573	1212.96	2421.16	2457.2	910.84	2861.79	826.653	2307.31	1336.87	1675.96	1012.58	2095.64	1572.66	1603.06	1343.79	2172.12	486.991	2716.1	1804.78	2679.16	1208.6	1436.2	2357.66	2019.81	1382.87	686.116	2270.99	1407.07	1880.39	1588.95	-60.5179	2186.47	2498.8	2308.29	228.098	2434.45	3016.38	1885.04
232.886	1448.9	2325.11	1671.96	-102.31	2139.56	2142.3	2771.88	2148.08	1392.34	1163.48	2083.02	1762.53	982.928	3033.69	1990.83	663.113	910.22	2005.34	1983.01	1069.62	1946.39	926.41	2491	2074.66	2149.3	1023.31	2761.27	846.116	3150.78	1423.91	2399.98	1494.71	1839.8	608.853	2154.36	1109.39	1025.4	2807	1593.23	2110.67	1665.33	709.916	2594.86	2167.93	2626.14	483.145	2712.74	1570.64	1167.23
232.901	1622.45	1625.12	1131.67	876.686	2305.53	1254.5	2732.73	2175.06	959.096	999.021	1670.91	1090.92	1024.37	2485.55	1973.03	1093.42	1315.42	2612.13	718.272	1173.43	919.015	1528.31	1410.67	2166.42	966.234	1227.53	1456.35	1485.3	2487.5	1629.15	2725.52	1610.98	1659.98	2083.54	1668.9	1762.38	822.363	1473.13	1889.05	2486.89	2290.36	1321.49	1593.51	2291.85	2002.46	504.829	2598.77	1438.26	2799.68
232.916	788.141	2376.72	1913.17	1285.85	1535.76	1254.79	651.183	2485.74	2183.95	683.2	1299.13	1439.02	2096.97	792.653	1119.39	1605.48	2428.61	3152.44	1453.48	2233.14	1300.39	4050.46	2656.55	5073.92	2694.04	3014.34	1278.37	1105.91	2059.49	2437.51	3207.41	1333.35	1361.82	1900.35	2840.19	3319.81	1543.96	2472.54	853.006	854.111	4271.32	2083.71	1433.18	3116.19	1788.63	1190.53	1190.16	916.923	2835.57
232.931	1368.21	1503.02	630.407	2316.56	1619.35	1896.34	2365.35	2139.45	1002.5	976.032	987.494	2812.92	1140.69	898.131	922.577	1369.28	1845.4	3279.97	1594.45	1442.14	1880.47	4351.5	2777.1	3881.03	2279.3	2250.7	1053.7	1768.52	2790.81	3917.14	3050.02	36.2497	1307.31	3669.42	3593.08	1872.7	2144.33	2201.24	1117.49	636.087	3284.42	3793.84	1899.14	2423.01	1837.71	2449.11	573.978	62.6462	3387.53
232.946	1694.25	1670.56	2402.12	2748.22	2699.78	966.527	2004.57	2974.28	30.7716	2278.93	1426.1	1738.9	560.578	1395.25	1899.8	607.4	2098.82	2266.35	2209.46	3340.94	562.901	4293.39	2189.74	1714.81	2047.46	767.379	1456.73	1953.27	2524.17	2734.68	2897.22	1400.21	387.893	3213.19	3376.11	1945.63	2109.19	2097.04	1554.24	1588.85	2293.65	1983.31	1669.24	3218.94	1513.71	1527.06	629.779	1140.65	3358.3
232.961	2135.23	643.455	3247.76	2481.92	2027.55	2032.65	2541.12	2028.38	-90.8026	1895.84	363.004	46.3919	2835.46	2155.06	1999.76	861.568	3162.88	2362.89	2216.92	2712	990.218	3375.13	2389.9	1666.88	2583.9	1873.97	2960.81	1617.25	2828.18	2554	2716.3	1768.22	2673.43	2411.48	2623.5	1056.79	1416.52	185.611	4924.43	942.573	3015.74	997.87	1870.41	3240.83	1498.55	1543.75	3139.13	1266.39	1797.16
232.976	1938.31	1682.21	2648.54	565.563	461.761	4164.02	3365.54	1729.15	2250.67	1860.77	413.599	484.077	2016.1	1554.03	2625.31	2482.38	3186.42	2271.24	3524.31	2239.93	1921.88	2757.08	3583.17	2065.89	2560.24	1748.71	2205.82	1095.49	3072.24	2274.22	1692.77	1685.7	1899.19	3257.91	1740.2	1576.95	1513.16	1491.38	4813.01	1658.91	1902.77	1243.97	2685.84	2483.66	1296.81	1400.5	2953.34	2417.46	1360.29
232.99	2673.87	3421.17	3511.87	2271.17	1836.88	3559.48	3301.95	1365.92	1796.61	3070.77	1675.33	1205.65	2206.23	1861.44	2238.98	2494.29	3736.18	2485.09	2391.56	2185.89	1916.16	2331.07	1683.08	3228.48	1089.34	2508.21	1269.72	696.372	2733.96	2374.02	2903.92	1248.14	1805.61	4583.93	1577.67	3292.9	1543.5	1804.43	2432.8	1459.89	589.055	2111.49	2047.15	2435.98	2592.71	1484.85	1972.3	2987.59	2026.64
233.005	1562.09	2084.96	3264.86	2138.08	1958.77	1187.49	3311.38	758.492	2473.8	3089.26	1509.9	1876.44	2342.57	2469.17	2436.67	2599.42	2890.73	1209.08	2429.34	2791.06	1992.02	1514.93	1725.49	4156.89	1437.5	2794.42	2668.11	-553.1	2633.29	1713.54	4364.03	1808.11	1055.97	2963.44	759.822	2892.18	835.828	1401.6	1344.61	1783.56	723.473	1366.53	1343	2857.69	2423.72	913.39	2558.92	2238.63	2743.23
233.02	1050.42	1983.41	2761.24	2456.87	3004.4	1361.87	4071.59	1240.33	1756.44	3112.28	1651.42	2749.89	860.642	1775.45	1164.11	4098.08	1554.04	1009.58	2731.73	1654.35	1955.42	2418.09	1657.01	2127.92	1605.39	2453.25	3620.15	369.846	2128.94	1908.44	3323.78	2560.99	1627.95	1825.59	2330.02	2725.33	1001.42	2285.68	1705.39	1529.03	1268.26	1795.64	1128.62	2000.92	2912.65	1982.76	3447.12	3113.17	1678.94
233.035	209.749	2834.19	2057.03	1223.42	2458.87	1558.83	3138.2	1845.04	1484.79	2111.48	1980.75	879.299	619.682	1939.4	2113.6	3221.99	1182.06	1502.75	2063.49	212.807	3063.28	2805.95	2057.95	2068.65	1032.94	3124.53	2751.89	1461.55	1197.63	2239.93	2126.5	1885.65	2198.67	2674.48	1942.83	2595.33	1206.82	1617.41	1029.25	1265.73	726.772	1020.6	1010.02	2056.5	2530.01	2915.36	2924.19	1859.91	1594.42
233.05	1431.68	1456.7	2587.41	-90.9013	3330.73	1712.68	1957.87	1023.86	1550.75	945.249	1593.03	1907.91	760.446	1564.69	2386.83	1778.66	1044.04	1412.13	1903.03	349.483	2706.37	2698.65	1292.28	1630.41	939.695	2352.56	1811.68	1063.44	1828.41	1876.95	898.178	1106.86	1592.12	1552.18	1322.65	2442.85	1522.2	1529.74	-170.486	1600.63	1566.6	195.243	1221.18	2551.33	1786.74	1927.78	2665.32	2566.05	1394.59
233.065	1968.27	1080.91	3079.43	-15.3583	3115.73	974.342	2370.2	1123.84	1791.4	1102.16	595.44	2398.07	439.888	1488.14	1544.12	1570.66	1477.77	1777.33	2467.41	377.733	1599.5	2819.71	884.863	1540.69	1214.4	1715.94	1672.91	300.998	2324.06	1379.78	1863.93	475.225	2192.95	2348.03	2390.43	1337.11	1451.19	1548.69	128.985	464.78	2243.65	1003.22	2022.67	1983.95	2303.18	2570.24	2959.47	1447.5	789.845
233.08	1370.01	1289	2205.7	177.708	1908.09	809.269	2143.08	1607.32	543.168	1985.34	1328.66	2260.97	1003.02	2277.95	1283.92	1562.74	1580.3	1725.52	2594.82	594.776	1837.67	2646.25	1004.61	2373.57	1548.76	2144.76	1399.68	-185.661	2219.92	1790.42	1553	-392.251	2623.35	2709.22	2054.3	941.415	991.488	1402.12	51.8325	-18.8911	2462.24	917.411	764.402	2123.7	1900.03	2253.49	2532.76	1035	1333.28
233.095	2061.09	1254.7	1379.39	513.838	2707.85	965.97	3092.8	1188.53	-443.712	1681.52	1117.49	1720.36	1097.65	1264.57	1109.84	1370.44	1952.55	3285.28	2315.78	937.977	1239.78	1710.69	848.162	2426.72	1530.91	1440.21	803.766	932.387	1894.5	2688.64	96.0208	1299.71	1999.88	1732.47	1929.28	1062.66	1375.73	784.63	331.113	683.764	3555.38	562.566	477.987	1986.12	1594.77	2021.99	2452.92	1012.88	1885.86
233.109	1899.86	1278.48	1562.58	1011.66	3447.64	1678.82	2990.28	735.997	127.048	2084.45	369.452	2258.59	929.292	753.106	661.536	1300.75	2222.77	3198.83	2469.06	2091.51	681.788	2049.35	726.366	2631.69	1560.15	1141.73	554.832	1415.7	4210.55	1971.46	946.581	1977.21	2181.85	1349.6	3134.4	1520.5	1696.88	764.28	1333.16	925.321	3113.58	953.205	948.144	1987.6	2408.76	2344.19	2265.55	1429.79	3526.04
233.124	984.396	1339	1814.16	1845.17	3112.52	1357.92	2705.68	1180.78	829.849	3707.64	2151.78	1928.07	1052.44	740.945	2019.47	1062.18	1597.55	2764.88	3558.05	2038.43	487.528	1537.32	1089.92	2878.37	1558.47	1098.16	1611	1407.92	5411.44	1569.73	1753.55	1305.99	2715.18	1124.2	2585.86	1579.26	830.326	1770.83	2637.38	465.664	3707.58	1700.26	1374.39	1734.2	2175.16	1930.13	1439.92	947.948	2529.04
233.139	596.269	1908.73	2043.74	1418.29	3176.64	1834.31	1444.35	1948.57	1497.27	2964.97	2887.02	872.27	2085.21	549.196	1498.96	1906.6	1531.3	2125.66	3749.23	1244.29	105.363	1345.89	1317.13	1530.43	1469.15	1525.81	1892.08	1728.14	3145.6	1929.63	1997.02	2488.71	3786.06	1486.53	1752.08	1417.41	1330.83	1764.86	2086.09	-205.156	3374.07	1618.05	2569.76	1589.07	1204.95	1900.04	1135.67	859.383	1662.86
233.154	407.052	2019.91	1802.73	1047.74	1807.09	1209.28	1870.6	2221.43	870.257	1630.28	1691.72	433.113	2444.35	1745.87	1449.9	2020.64	1567.27	1751.04	2775.77	712.918	103.285	1852.42	1555.65	1764.39	2567.71	1640.7	1413.3	2408.58	1400.38	2256.67	1735.06	2983.13	4115.52	2264.5	1686.39	844.13	1729.17	2029.23	903.892	582.011	2113.44	58.6468	2701.84	2262.38	741.502	2169.5	1292.26	1306.43	1660.51
233.169	1598.3	1876.04	1930.87	974.871	986.046	982.273	1950.68	2352.53	1052.16	415.776	1286.1	804.422	1843.83	3153.97	2448.19	853.679	1494.84	2254.22	1201.92	470.182	381.356	1294.03	1173.02	2862.88	2452.4	2010.82	1127.5	1602.85	913.017	2194.94	1701.99	1425.85	2830.01	2813.67	1398.42	1614.76	2868.56	2774.14	1706.86	1995.85	1581.21	-897.533	2673.02	2761.46	659.445	1626.44	1819.61	2291.52	1749.36
233.184	1580.5	1755.37	2008.55	1326.69	1644.56	350.521	1209.48	2715.58	1765.72	27.0254	2340.47	1993.05	286.063	3104.91	2414.19	1313.75	1151.97	2363.11	395.031	1318.29	829.193	937.283	1085.32	4130.28	1250.36	2451.48	2303.61	1010.29	1738.59	1394.04	3052.15	840.766	2518.51	2556.96	1755.61	1774.85	3269.83	3167.11	1712.56	789.769	1191.45	-359.898	3856.28	2661.21	1714.27	70.8539	2527.14	2208.12	2501.21
233.199	1307.66	1087.82	1710.8	1340.59	2907.98	701.416	1574.95	1768.48	2920.54	-532.06	2235.17	2477.94	700.5	2321.66	2763.42	1239.69	1979.41	2530.21	1149.2	1108.53	1095.39	629.439	1601.86	3763.11	1171.49	2772.62	2889.25	1533.36	2767.39	1114.84	2905.42	1217.61	3026.14	1955.08	2146.95	1542.99	3172.52	3376.44	1498.35	63.4745	1255.7	-274.636	2070.33	1854.09	2754	294.072	2351.23	711.69	3063.27
233.214	1048.38	1168.1	1581.18	503.747	3838.95	2011.22	1454.79	1511.15	1891.55	-285.397	2217.56	1902.04	2092.34	1898.42	2738.92	1314.66	2277.98	2692.76	1846.96	1435.01	618.558	1506.28	1438.75	2159.45	544.664	2893.45	2463.22	1831.02	2753.55	1744.14	1358.95	1992.67	2684.02	1871.72	2963.17	1893.83	3436.45	3274.01	867.341	279.431	1702.88	-461.203	1016.54	869.37	1875.75	1162.66	2575.87	749.503	2935.69
233.228	1077.53	1729.31	2568.59	872.128	3260.92	2775.02	1805.67	1866.19	1253.46	537.294	1063.38	1994.19	696.628	1891.19	2569.22	2724.64	3551.47	3008.72	1581.19	1783.88	-16.5443	2916.38	1862.54	2286.53	591.918	1689.2	2183.5	1667.9	2658.73	2594.72	1246.25	2334.94	2533.48	2202.63	4051.95	1745.71	4414.41	2316.96	367.605	-0.223375	1822.82	1116.89	3000.33	1259.93	1464.61	604.663	2423.02	1232.13	2892.98
233.243	1476.08	1648.24	2522.7	2269.95	2091.29	1900.12	1917.41	1933.92	2720.79	1098.49	328.996	2197.21	373.519	2529.65	1833.56	3633.53	3409.75	2759.49	1317.4	1838.16	1209.41	2684.87	2101.86	3103.37	1093.71	1753.68	1022.48	1098.42	3944.5	2945.81	1826.25	1372.1	3295.48	2652.88	4376.16	2515.89	4881.8	1077.83	183.215	-275.954	2433.27	1358.35	2463.53	2032.51	1457.49	49.4318	2267.46	567.428	2831.74
233.258	1686.16	1725.01	1503.75	2069.75	1691.05	1023.49	2627.79	1345.8	2757.56	2228.1	623.708	2764.01	2865.16	1221.56	2367.83	1855.53	3262	2597.71	1592.06	3594.94	2306.27	2029.81	2086.87	2289.04	790.991	2382.45	1080.38	776.332	3699.51	3235.45	2537.77	816.251	3416.99	3555.39	4339.92	1863.26	5412.04	993.143	875.738	346.869	3972.13	988.951	1489.27	3299.41	1722.3	2167.15	1945.89	1418.06	2284.67
233.273	1300.58	2651.79	654.132	765.564	2082.43	1062.76	3246.9	3291.87	3287.17	887.745	-48.8419	2742.79	3472.15	739.11	4449.95	1571.23	3054.06	2553.65	2886.54	4013.93	3445.83	2836.41	1871.13	2692.79	937.854	1338.26	3496.69	1208.65	5243.08	2690.05	2741.26	1550.89	2870.89	4609	3197.28	2094.55	4044.61	2599.52	2505.31	835.069	4371.33	1800.63	1956.25	3584.16	2077.72	4155.23	2066.6	2275.58	1992.49
233.288	1758.2	3911.23	2162.5	665.772	3183.53	-560.811	3297.81	5667.84	3890.61	-944.124	1280.72	4162.71	2657.27	890.242	4538.11	2400.33	2217.8	1323.6	5172.02	3190.99	3067.16	4024.08	2020.55	2961.15	3195.18	3066.67	4321.92	655.987	5327.33	1753.46	2709.36	1177.15	2687.85	4762.89	3961.61	4759.24	2416.65	3496.26	2619.75	455.469	3680.6	478.327	1017.4	3330.81	1908.91	4322.63	2397.06	3312.91	5095.9
233.303	840.95	4735.31	4431.41	-224.271	3907.47	-1042.61	3206.05	6943.19	2939.88	-54.0194	3099.53	5422.55	2831.47	678.214	3735.6	2426.16	2632.77	2500.19	5015.97	2387.89	3993.73	6381.64	2381.07	3024.85	4381.12	4442.52	3401.36	1429.27	4282.53	2793.47	2243.54	1368.12	2575.18	3759.28	4402.29	5086.24	2569.34	3362.98	2074.73	875.94	4211.37	1130.24	2537.92	4296.77	1655.82	3708.1	1188.51	2998.7	5717.17
233.318	1330.27	3919.82	5581.7	930.178	3810.98	1689.83	3236.31	4887.75	1940.4	2073.46	2434.44	3799.88	3012.36	894.999	2942.09	3302	2881.26	1920.11	2731.2	1301.83	2766.54	7677.24	2071.09	4875.25	3815.75	3148.4	2812.38	2409.13	3705.87	3009.12	2191.48	2304.34	2630.41	4173.11	2883.91	3560.7	3234.88	4072.85	2100.7	2191.99	3236.16	2287.89	2741.77	2766.16	2500.7	2189.43	1723.66	3401.33	2441.4
233.333	1632.82	3249.52	2835.34	3073.75	2202.45	1361.52	2970.13	3551.01	2355.39	2530.05	2665.46	2377.97	2956.82	1087.35	2976.87	2916.15	2638.75	-100.268	1336.04	1054.38	2153.24	5336.1	2480.72	3835.31	1922.68	2959.74	1813.23	2226.71	3111.36	1998.58	3753.89	1966.64	2390.8	2844.92	1833.8	1477.77	4007.97	3635.81	1586.15	2914.79	1679.52	1960.39	3838.86	1512.11	2681.21	1705.25	2255.02	4149.46	1979.44
233.347	1114.15	2855.38	1555.39	2951.38	2274.04	290.086	2266.17	2323.22	2694.98	718.07	1045.99	1924.86	2038.5	219.99	1998.96	2434.22	2653.92	1817.53	1054.98	1167.45	2440.85	2723.36	1221.22	1581.97	1951.15	2389.78	2673.58	1268.5	2406.58	1241.96	3156.38	1555.49	2262.7	3142.76	1626.33	2073.05	2734.04	1636.71	536.859	2379.27	1941.15	1418.28	3861.9	2348.51	1721.65	152.612	2646.14	2375.06	2052.16
233.362	2380.76	2868.33	2522.3	2224.89	2600.87	634.649	2525.38	1572.57	1692.16	-96.1733	520.593	1886.62	1663.18	331.099	1771.31	1798.66	2750.07	2843.57	2022.31	2544.03	2052.56	2956.59	2534.6	2232.71	2407.26	2041.31	1973.24	1984.44	2425.88	1998.74	3453.09	1781.48	865.779	4034.45	2078.48	2062.29	2933.16	74.363	873.953	1174.38	3012.35	1677.12	3308.44	1911.67	1102.25	836.787	2368.91	1924.58	2183.36
233.377	2048.02	3855.77	1301.38	1842.77	1387.04	909.306	3411.17	3029.02	2467.17	272.182	140.728	2760.49	664.162	1988.75	2209.81	2392.6	3132.88	2460.33	1443.47	2010.75	2612.84	3069.55	1336.8	2357.95	2184.42	2716.51	1744.29	2132.07	2770.43	1448.4	2451.1	2086.47	2059.04	2416.97	1164.76	1751.43	1797.45	947.094	123.92	724.673	2732.27	1948.16	2741.68	2409.58	1525.71	2923.36	2191.5	737.007	3469.03
233.392	1909.21	2201.12	2063.69	2140.77	1956.13	1051.56	2281.51	3824.97	1841.67	-115.928	794.451	2506.22	-237.358	1453.16	2732.66	3390.91	4079.26	2468.74	1064.61	875.761	2302.63	3446.32	1907.6	793.635	514.144	3972.23	2010.1	1994.99	1186.15	1895.78	2364.82	2286.21	2474.74	1415.15	2428.27	1397.13	1486.25	1987.24	9.73644	621.498	2996.42	730.188	1713.08	2480.05	3015.31	2114.85	1166.14	254.689	4565.53
233.407	1818.03	1062.95	2310.4	1277.58	2596.83	1895.03	1444.62	2283.07	1946.01	332.006	1400.21	3358.8	-74.3424	1899.07	3415.41	1799.31	3773.67	2010.7	1166.52	2309.41	382.651	3482.65	2490.12	1475.62	1777.74	3660.61	615.015	3472.87	2240.14	1171.38	2340.17	2411.65	2238.82	1476.41	2578.05	1909.55	3276.88	3121.62	865.634	1335.8	3396.55	773.375	1123.34	2585.18	1966.99	1558.82	1933.95	517.236	4031.06
233.422	810.466	1473.39	2589.6	1311.09	1915.5	2020.27	1207.32	1472.09	1923.23	760.647	58.6914	1968.39	-438.034	2610.95	3318.15	1772.16	2214.03	1247.29	3412.12	3688.73	805.046	3223.24	1713.8	1715.46	1338.86	4570.52	1046.27	3159.11	2812.26	3567.22	1031.42	1579.33	3429.65	2245.77	378.212	3270.2	2537.9	2816.23	1589.34	326.831	3668.6	71.1869	2428.83	2647.88	1163.49	3027.49	1854.24	834.526	3750.44
233.437	2960.8	1792.37	2625.67	-114.354	2656.65	1445.82	2844.76	267.557	1983.37	2655.74	1012.85	1683.61	263.554	3067.03	2635.18	1441.09	1283.11	1852.64	2819.21	1419.49	369.215	4485.48	388.779	3823.36	1694.46	4130.3	872.035	1918.99	3919.85	3613.17	1124.37	395.189	1034.73	622.915	2151	1982.58	2783.85	992.909	1764.9	1400.7	3490.39	8.33922	1748.54	1250.06	1263.94	1275.52	2834.72	2535.51	1746.72
233.452	2027.41	762.174	1466.84	-291.602	2033.07	2268.33	3650.55	1473.85	3060.42	1839.86	2027.42	54.8757	78.9946	2121.74	991.276	3022.89	1921.95	2459.66	1288.69	1143.51	669.606	4492.21	2219.18	4246.21	2422.3	1894.16	2461	1117.89	4533.5	1580.92	763.909	1505.93	837.894	-111.175	1574.13	737.97	3790.33	1499.29	2016.28	1378.83	3314.77	2524.63	759.919	1785.94	3000.39	1260.95	3474.72	3431.97	1846.01
233.467	101.755	799.385	1190.81	-807.683	1461.59	758.967	2184.95	2125.87	1104.19	1029.25	1111.64	1474.91	-1340.44	2381.2	2441.72	2438.53	2557.65	3314.89	1054.97	2648.36	1431.5	1818.96	2021.42	2794	1783.99	1473.82	644.649	883.791	1042.3	3096.62	1257.36	1419.97	2191.66	1153.62	1131.47	816.915	1680.67	1380.19	1011.51	52.9855	3720.52	3106.99	1539.59	2072.41	2413.49	1550.45	3147.23	4732.71	2180.29
233.481	4114.96	1409.44	2725.32	-113.974	1225.07	946.798	147.465	1962.34	826.908	699.332	1148.19	974.772	1257.72	1653.58	2040.58	4449.21	2901.86	1815.68	2741.83	4080.12	608.023	913.361	446.366	3663.98	2017.38	1112.83	1733.04	1335.57	1907.13	710.156	2034.01	2331.69	2141.63	3150.23	303.968	3165.41	1694.63	1228.14	1773.59	1488.57	3442.98	2343.87	1381.84	2455.63	2399.37	1676.74	2997.71	2331.85	2356.97
233.496	2150.39	1928.99	459.466	-583.274	3413.09	2594.85	1845.46	1603.9	1835.49	494.583	1141.96	2570.51	867.74	1158.65	700.49	2069.51	3877.01	3190.44	1883.51	2815.07	2020.26	2091.6	942.425	2491.96	2856.72	1231.68	1505.64	1790.66	4049.68	488.079	1856.04	1276.2	3129.13	2659.88	2484.89	3073.93	151.826	1389.21	1387.77	334.563	3199.45	244.579	2510.76	5263.43	2224.18	2461.16	1302.39	1404.03	3314.72
233.511	1775.51	832.784	2155.58	1498.05	2889.6	2302.28	2417.77	1096.53	2505.67	768.051	724.649	2022	337.745	1099.94	2250.28	2347.93	2627.99	3510.33	3513.82	1745.68	553.107	3281.69	1922.05	2671.86	180.789	3463.07	1671.66	1377.14	3506.74	2234.17	2076.48	2871.25	4355.6	2972.7	2121.51	2821.95	836.767	3189.98	1938.47	2030.32	1987.91	-90.4211	879.088	4297.24	3067.1	3644.21	1168.22	1147.85	4127.29
233.526	4394.84	862.043	2685.71	2916.97	2263.38	1269.75	3007.41	3813.76	1694.2	405.762	1137.34	2643.79	1064.11	879.268	2380.93	2246.44	1978.56	3106.92	2412.99	3848.46	537.978	3393.36	1577.75	2266.6	1275.44	2717.51	1329.66	2682.68	5130.63	1823.09	1851.3	2063.63	3269.17	2167.03	2141.15	2729.75	2336.9	2676.07	1002.31	-111.861	3074.57	202.72	1340.4	2436.45	1683.26	2388.67	1990.58	1874.43	1597.96
233.541	3822.37	1580.44	1389.06	1396.66	1823.98	2487.7	2793.63	1757.46	1321.8	765.464	670.364	4726.89	695.403	816.598	2347.32	1833.78	3787.57	1758.24	2716.85	1648.58	488.074	3726.35	-77.8423	2055.39	1611.72	2945.71	3009.05	1229.28	3902.49	2112.13	1835.18	724.341	2039.46	1314.16	212.74	2675.85	2973.18	2809.05	1176.19	588.418	3082.08	1473.26	638.147	2516.06	2848.91	4748.77	2380.29	23.0582	2269.98
233.556	2301.33	1876.55	3459.08	2901.78	1919.12	2215.22	2142.44	2009.9	1650.09	261.744	1132.62	3193.92	-779.993	772.196	2098.53	2161.54	3037.02	440.034	2506.52	4265.54	812.306	3100.12	338.135	2936.59	2490.48	2480.51	1734.58	1073.54	4878.97	4041.8	1687.94	437.112	3926.51	83.3024	2852.06	2216.47	301.949	3520.41	1869.12	-1155.33	4601.83	2948.1	1227.44	1806.67	2910.02	2182.84	4758.74	12.8711	3965.14
233.571	1191.76	1838.25	3452.96	2474.45	1674.27	3617.8	1797.67	3149.61	-151.428	987.846	648.003	2811.53	881.418	2398.89	834.113	2569.88	4390.97	1198.85	1275.03	1131.74	1177.17	3185.6	2234.07	1744.95	787.261	1420.67	717.442	2257.12	3461.42	2425.13	2700.84	3750.87	3502.37	4515	3353.86	2408.43	1934.9	2234.29	1650.26	183.222	3141	2071.33	3233.21	2184.38	2907.87	2581.19	3410.58	2079.08	2572.7
233.586	1787.39	-411.705	2568.8	760.752	1985.15	2327.53	1026.47	3799.27	1333.95	1457.56	694.868	1524.32	-165.585	275.056	1257.09	2317.23	1318.55	4121.2	3305.3	559.068	1906.7	822.887	1606.32	2525.71	995.71	2961.64	475.43	880.724	2377.72	703.693	4508.3	4561.66	2641.96	4397.88	2221.72	2396.88	1596.68	1248.67	2618.44	1331.19	2509.89	304.329	2758.75	1311.3	641.701	2798.97	2146.81	2387	3064.21
233.601	933.598	2011.7	3926.05	1544.85	2777.33	2762.04	862.261	5426.23	1135.8	703.505	1253.1	1706.8	1277.32	1211.58	1453.46	2949.24	1416.94	3331.09	2873.23	1444.7	1251.31	2430.82	787.678	1144.5	1441.84	1404.29	66.2572	1464.83	4023.06	1750.16	2811.29	3732.11	3009.31	2442.62	3263.37	2393.93	649.655	2218.01	2991.8	1666.92	2606.3	1402.74	2500.99	280.839	841.935	1797	2427.27	2069.61	1755.59
233.615	259.846	1971.39	2727.63	2974.74	3738.08	930.133	1231.03	4619.71	1500.91	807.267	1150.56	2764.72	1666.62	1760.21	-120.456	1621.01	350.389	3301.89	3261.25	1342.48	899.946	2196.84	2080.87	1136.02	1663.65	1736.33	183.584	2057.92	4092.41	1430.21	3936.53	3604.2	2316.2	2266.97	884.848	3312.05	723.657	4201.38	2910.73	601.82	2878.71	1463.03	2054.34	974.825	1101.7	1582.61	868.567	2055.35	1989.51
233.63	932.334	2288.09	2266.87	2792.66	3576.09	1373.04	1249.16	4786.89	1358.56	1130.3	1461.05	2131.41	1218.84	522.043	1355.29	-5.15988	1537.39	2665.57	2808.8	2452.86	600.314	1113.03	1397.47	1694.53	2536.8	1620.23	544.583	2674.33	2647.34	2117.11	5016.59	1905.68	1664.19	1648.66	519.27	3241.03	1166.36	5361.19	1556.04	619.336	1967.96	1321.65	902.548	2182.96	1817.82	1139.82	600.971	2047.96	1422.3
233.645	1152.22	2020.91	2620.26	1781.78	2947.37	951.71	241.781	2797.62	1925.88	632.636	1317.58	2293.02	2253.23	561.264	2405.66	1199.05	2989.06	2573.4	2556.42	3049.3	1342.63	1524.28	2095.63	2541.23	1569.42	2990.29	1161.92	1770.68	1711.25	2262.46	3436.05	-4.83812	529.473	2691.33	1526.95	2598.05	1563.88	3556.65	1011.32	-832.244	2750.58	1607.97	-421.111	1030.09	2094.47	896.746	2625.32	2038.67	2181.7
233.66	481.714	612.955	2561.82	1573.76	1904.85	349.29	1168.25	2844.33	1639.25	-199.199	2925.43	3177.29	1304.32	835.137	366.233	1255.73	2928.97	2195.3	1699.76	2202.74	2547.56	1653.58	635.986	1843.22	1336.04	3091.95	141.46	814.513	2553.6	2233.78	3815.63	17.0899	1376.35	3363.63	2175.41	1877.39	2028.08	2728.59	157.736	-30.0683	2195.11	1598.54	1151.24	2087.42	987.604	932.701	2991.06	1783.28	3844.59
233.675	2283.17	1521.22	1764.96	568.883	1068.76	2025.51	1870.53	4126.87	1604.04	283.26	1858.02	2922.24	510.095	700.434	1898.05	797.916	3570.37	1521.33	1640.14	980.768	2028.27	728.37	16.8832	637.343	1159.06	1882.74	1169.3	-136.262	2405.66	1758.68	4747.52	747.517	3221.22	2407.16	2474.89	477.066	2314.63	2649.11	656.097	522.109	1777.38	1239.63	2039.38	3328.59	983.983	1045.05	2899.45	2231.15	2505.69
233.69	785.527	754.246	1838.88	2755.74	1942.21	745.649	1577.31	3163.5	1804.02	556.031	2241.57	2695.5	599.125	1828.61	2451.27	737.691	1835.63	1154.63	1790.53	427.495	2039.42	2677.9	-812.476	2673.22	1459.72	1171.24	2193.38	1335.93	2566.48	1803.06	3520.29	1428.86	2263.84	1866.41	2402.54	1343.39	2937.24	1271.47	1138.06	2109.22	2274.31	1283.64	3182.05	3751.92	731.405	1855.51	2697.8	2425.57	2390.84
233.705	477.442	706.626	1057.4	1020.39	2514	1144.42	1208.08	1959.23	1380.45	568.631	2384.19	1719.11	1240.99	2082.23	2469.64	938.386	2549.45	1111.77	1912.16	1707.76	2350.54	2324.66	371.362	3568.93	68.9898	1397.97	1527.72	3011.69	3143.75	1979.63	2094.24	510.472	2598.86	2409.35	2000.31	1567.33	3449.68	1616.32	1325.65	1482	2109.58	1475.36	1298.09	3375.63	1523.53	1744.72	3043.79	2214.21	3274.71
233.72	1432.72	1154.75	1627.66	1519.95	2259.94	1735.84	1605.64	2208.47	107.846	1291.98	1621.78	2493.9	1128.35	1748.92	2249.67	1212.2	2682.64	2728.17	1408.56	1755.77	2390.54	2075.51	924.134	1995.33	1231.25	1677.83	2613.81	2790.91	3698.05	1651.96	1806.62	901.819	1690.12	2879	1024.89	1342.87	2506.2	1942.91	1132.91	369.821	2478.15	2452.53	1193.39	1292.6	1548.1	-150.779	3025.37	2132.15	1663.36
233.735	2225	144.217	2162.21	2757.43	2248.37	1095.9	2131.2	2626.91	901.031	528.664	759.311	2849.2	1503.27	534.067	2778.64	1328.12	2214.13	3120.64	1166.29	1146.71	1896.71	2809.96	2491.24	2249	1788.57	2239.04	3474.65	1682.97	2801.41	1690.03	2143.62	2357.87	1777.54	2462.81	1947.69	891.892	2141.59	2276.68	2098.65	1183.51	3205.74	1624.87	1193.81	2118.77	2541.84	754.36	2989.75	2069.92	837.07
233.75	2051.22	705.054	3197.12	2337.52	3260.47	1143.65	2645.41	2234.43	2555.54	123.263	93.9154	1633.48	712.057	1556.05	2455.46	1315.49	1430.32	2168.22	1733.02	928.445	952.088	2125.93	2626.17	2610.14	695.588	2482.04	3642.47	1470.8	1525.82	1455.03	2256.1	1905.98	2477.61	2774.63	2798.19	720.145	1774.12	2380.48	3631.45	3045.17	2051.08	1038.24	1310.66	841.291	3444.66	988.786	2533.59	2929.81	1485.55
233.764	2134.84	1963.38	2902.31	2741.54	2955.52	2367.11	2943.23	1141.77	356.496	-977.199	766.162	3470.66	1302.18	2217.24	2728.82	1579.56	2304.54	1995.84	1053.99	1276.06	78.5985	673.027	2017.67	2145.88	5.03468	2145.36	1982.68	930.261	2239.37	1080.3	2200.97	1442.21	2546.01	2535.74	2888.29	1227.3	1675.31	1930.92	3331.53	2722.79	1841.89	1587.05	2486.29	2013.34	3161.66	1243.25	1364.17	3719.89	1614.28
233.779	2214.89	2092.24	2656.23	2592.13	2194.81	2261.01	2582.25	938.273	386.475	-50.5556	768.011	3743.74	1823.78	2099.04	2149.18	2770.95	3384.26	1465	2018.56	1829.27	868.338	226.654	1773.55	1933.01	1547	1703.89	402.276	782.293	2598.69	1885.93	2370.45	1866.01	2224.66	1991.16	2680.19	2232.91	1644.94	1264.28	2331.2	2467.34	3178.71	2877.81	2494.27	4227.73	2600.52	819.379	935.107	3532.98	1687.94
233.794	1564.51	2736.38	3292.48	1200.02	1969.92	1114.97	4648.97	2891.96	1281.93	1011.56	2500.59	3262.5	1697.78	1103.28	2324.86	3396.73	3630.17	1492.5	2429.63	2606.29	2189.48	1572.72	1759.98	1644.37	3069.13	1976.26	1458.88	373.74	3430.16	1945.99	2748.85	1559.4	1697.48	2432.08	2092.58	3087.91	1766.96	1019.93	1870.81	2549.84	3350.05	3177.22	2344.4	4120.38	2001.44	1276.24	1863.03	1575.38	2452.92
233.809	1712.31	1835.53	3711.94	662.289	2532.25	1326.44	4877.12	3755.62	1535.82	1152.07	2938.47	2730.63	3333.44	570.22	4135.89	3348.98	4003.05	1847.01	2596.23	2072.87	4080.71	2689.54	2450.03	2365.02	2193.08	1471.29	1889.13	-466.234	4281.89	2542.65	2728.54	628.132	1736.12	3396.55	1487.04	3114.83	2617.55	2281.98	3499.62	3546.75	3010.05	2945.32	2173.82	3554.75	2604.35	1981.7	1526.39	3198.68	2215.65
233.824	2030.06	1042.26	2593.68	429.787	3242.99	1303.29	3862.24	2803.18	1974.37	1490.85	2109.11	2399.48	3569.45	871.071	4420.47	2851.13	2975.9	1817.01	3386.62	2361.87	4751.73	2545.15	2937	1743.35	1588.38	1589.26	640.216	110.044	3867.5	2406.93	2538.17	736.574	2632.78	2879.31	1961.29	3677.18	2945.45	3369.03	3898.62	2106.92	2671.58	938.234	1904.98	2999.7	2259.9	2741.46	1412.75	3361.39	2476.74
233.839	2277.52	2268.28	2161.19	1753.49	3615.83	2590.02	2507.66	3168.7	2618.13	1332.82	1651.74	2079.81	3780.01	1571.48	3584.12	2690	1467.04	2736.81	3864.2	3182.69	3550.75	2407.67	2662.15	1356.58	2468.09	1048.14	1338.96	1154.38	2999.88	854.433	3126.91	1998.37	3180.46	3019.19	2388.57	4759.57	3244.89	2552.54	3329.86	998.855	1987.13	1592.7	1728.81	1286.04	861.354	2324.21	1736.9	2475.14	2048.94
233.854	1998.13	2669.54	1406.72	2591.62	2688.87	2543.79	2171.15	2334.88	2861.3	813.83	1716.23	1542.69	3748.3	1585.52	3045.95	2952.46	1510.16	2180.3	3221.8	3550.85	2409.59	2515.78	2726.13	1191.84	1885.48	1025.52	1556.36	1705.34	2845.91	957.839	3384.42	1581.26	3531.71	3865.22	2799.57	4790.29	2557.84	1808.37	2918.95	1571.67	1524.46	2169.13	1555.15	1552.8	1005.59	2034.43	2858.62	2604.79	3032.53
233.869	1817.73	1722.95	536.991	2638.74	818.919	1398.49	2149.12	1961.8	1580.35	371.22	929.128	573.342	2922.2	1319.12	2200.93	3664.26	2100.44	1549.92	3487.81	1874.99	1432.49	2451.16	1185.16	1713.71	1142.46	1944.84	2295.16	339.158	3236.77	1714.95	3512.86	2223.99	3758.04	3674.9	3406.45	4471.89	2172.19	2086.84	1843.92	3714.22	1804.26	1519.15	1423.88	2539.96	1338.33	2907.16	3937.67	2768.55	3677.78
233.884	2132.77	675.294	1232.83	2375.24	675.737	1259.56	2526.66	1604.22	1710.09	575.609	1457.1	1353.95	2074.15	1100.95	2150.71	2645.57	1703.59	1122.05	3506.17	848.847	1353.66	3266.83	178.716	1848.69	1042.44	2961.91	1862.77	515.587	3084.24	862.457	3084.64	3396.4	3838.52	3685.76	3099.05	3427.64	1682.73	1468.12	1785.1	4262.92	2124.88	2372.44	2100.11	3204.34	1179.88	2577.52	3177.09	2819.96	2522.86
233.899	1544.34	-412.641	1726.16	1722.03	1970.84	2900.26	3079.19	1264.31	1755.02	-880.279	976.318	1058.81	2.02569	541.653	2067.27	2427.52	1509.32	638.022	2931.13	1441.27	1446.74	3779.4	1284.98	1806.73	1569.21	2564.66	1704.23	2015.82	1444.16	1395.15	2005.94	4132.14	3004.58	3732.74	2556.89	2008.09	18.472	1747.3	1743.81	3109.52	2409.43	2269.11	2833.22	2427.01	1735.68	1927.1	2402.64	2051.8	1307.35
233.914	1375.5	-372.687	1389.41	2324.99	2083.59	2785.07	2661.05	1162.45	881.649	64.6806	638.842	728.389	227.534	1333.26	2786.54	2381.97	2910.68	1947.72	2371.96	1281.65	1239.6	4411.7	1806.29	3574.99	1894.58	2116.9	1579.32	2165.75	1278.06	2013.58	3032.22	3317.81	2144.1	3899.41	2723.19	1202.84	1155.3	3817.73	1501.42	2681.17	2005.51	1398.8	1562.76	2134.19	1161.35	2106.64	1409.5	2347.82	1217.1
233.928	2607.5	1668.56	1719.57	1572.27	1387.91	1842.6	1945.32	1927.96	670.953	1803.71	1342.41	890.156	1245.13	967.215	2674.4	2772.87	2911.09	2445.77	2934.77	698.968	836.505	3327.77	1646.16	4299.51	2090.92	2897.83	2716.36	1513.85	2928.43	2152.64	3772.64	1605.93	2553.86	3409.71	1194.73	1708.14	969.649	3649.3	1697.87	2536.84	2360.05	117.786	1516.37	1025.26	1862.04	1814.12	2048.5	2425.32	1524.82
233.943	2727.98	2320.27	1855.25	759.038	17.2858	1039.66	1729.37	2500.79	1050.25	828.719	1834.35	1881.37	1947.93	148.891	1495.25	3973.56	1912.38	2910.41	2971.66	894.915	205.34	967.863	1938.91	3001.95	1779.01	3531.53	2327.11	1237.33	2462.06	2001.41	3534.29	1898.25	2364.14	2659.63	1512.98	1528.56	557.185	2316	1891.86	2181.81	2255.46	1023.61	1132.82	861.873	1688	1603.39	2996.5	1941.76	2444.21
233.958	2040.72	3271.25	2883.58	1169.65	635.599	1220.1	2571.38	2772.88	1172.67	-118.654	3265.7	2639.45	2311.16	1378.98	1214.27	3626.78	2447.05	3061.51	2410.48	1034.86	1455.22	1164.25	1922.38	2503.29	1910.1	2313.75	1338.54	-49.6773	1232.66	128.583	3233.73	2038.32	1579.2	2100.06	989.086	1450.28	1536.86	1194.99	1397.46	2143.77	2774.15	671.1	1375.31	2877.52	1036.08	839.129	3047.32	2778.87	3296.56
233.973	1125.42	3892.84	3121.82	2058.91	2252.19	1702.98	2028.87	2133.77	1645.61	-710.254	3593.01	3921.6	2386.46	2555.88	1974.06	2726.6	2250.19	3531.13	1646.09	815.406	1022.23	548.732	1899.53	3515.52	1675.73	2833.67	1935.8	-6.12244	2250.06	1827.33	3486.52	1969.92	2014.89	3611.71	1693.79	2155.29	1794.52	1317.89	44.462	1011.27	2196.81	1555.99	1681.3	4014.38	517.681	1722.76	3664.55	3108.51	4398.04
233.988	999.118	5135.82	3030.54	3830.21	3519.44	2122.03	2554.44	3024.04	2043.45	150.8	2254.72	4553.61	4016.8	2841.28	2509.51	412.448	1463.27	4968.49	2003.48	-467.182	-23.4232	394.81	3145.3	1457.86	916.821	2569.31	1678.96	72.5894	2528.9	2912.53	3614.03	1388.37	2050.12	3926.74	2977.04	3258.44	1195.53	1654.52	1263.01	1404.73	2511.39	2305.84	2805.14	3627.96	886.99	1869.98	2754.55	2017.07	3163.17
234.003	698.645	3126.21	1861.7	4029.99	2849.82	2076.03	2232.49	3181.58	1199.25	2270.19	2836.39	2428.5	1870.13	2937.12	1659.58	1791.09	766.872	3263.45	3755.85	153.104	2020.88	1804.41	2018.15	2389.55	700.378	2075.26	2671.26	-848.824	2379.66	2942.5	4194.48	521.293	1712.81	3672.1	2982.94	1568.32	1436.52	1750.71	2065	1844.74	3113.42	2827.47	2667.52	3216.98	407.46	2071.41	1961.44	1183.14	3778.02
234.018	1762.7	3176.13	2810.7	3589.58	2348.05	1444.97	1851.25	1697.86	235.958	806.417	2729.69	835.398	1221.68	940.918	1139.36	2720.52	1494.26	1720.61	2385.13	877.864	1509.82	2178.51	2331.56	1654.46	1395.18	1815.09	2637.23	-67.3493	3172.83	2431.71	4263.46	2324.67	1725.87	2617.36	3048.76	2113.8	2598.13	2696.29	2017.86	953.078	4164.1	1737.84	2167.75	2145.46	2409.21	2412.35	1133.95	1027.09	4260.46
234.033	3212.3	1878.4	1983.96	1977.86	1274.73	1044.7	1710.63	4386.85	-41.2109	-972.795	882.692	721.929	842.087	305.001	814.081	1390.89	2008.72	905.654	1814.09	866.46	2159.43	1966.39	1524.75	1708.33	-602.992	3337.57	1678.34	1238.55	2242.36	1768.69	4099.89	-794.016	1998.79	1839.8	953.811	1143.78	2477.07	3774.51	558.932	643.238	4239.02	658.36	1137.42	2084.17	2925.37	1840.65	1230.86	2233.33	2578.09
234.048	3300.16	718.573	1500.8	1976.78	1468.53	1474.64	1362.23	2777.36	658.987	1101.2	1828.79	1610.92	1659.75	1962.25	2011.87	1424.07	3326.72	785.761	1230.52	1982.85	810.596	1468.43	2650.59	3201.97	-1019.52	2265.09	2797.56	797.591	4003.53	780.982	3334.79	-354.564	2904.96	2003.99	1747.07	1200.96	2899.93	2317.45	706.809	686.516	4002.78	704.417	1170.91	2127.36	2876.36	346.342	1032.26	2936.55	1304.87
234.063	2132.02	1535.59	809.731	1569.97	2050.55	1403.97	4081.37	3593.37	3051.17	892.26	2240.16	1850.32	1601.68	2521.25	1466.81	1104.17	2366.98	742.806	2312.29	2263.73	1707.1	1265.91	17.244	3719.2	-216.756	1821.46	2604.15	1416.84	4122.51	456.185	1686.17	1741.56	2593.97	1972.77	2907.01	1717.29	1292.18	1663.77	1325.05	1043.39	3388.23	28.1913	1795.95	2617.38	3456.63	398.07	897.996	1381.82	2110.27
234.078	1515.92	1608.77	1365.73	1341.23	1976.82	1205.66	3678.04	5231.94	2202.36	1595.76	3074.52	2148.83	5053.9	3864.09	1491.42	2147.13	2139.05	1076.17	4495.45	3382.68	2013.4	1351.34	586.683	2393.5	1451.3	3125.86	367.909	1890.59	3946.86	1431.29	3568.54	1431.58	2165.79	3274.49	3027.82	3076.43	1770.03	1230.33	2562.2	2271.14	4852.74	216.908	2613.81	1493.18	1222.89	131.796	1036.19	397.806	4020.94
234.092	2671.52	1150.53	2057.44	1844.01	3314.42	2321.4	1640.59	3443.11	732.922	372.432	1939.98	1925.95	2921.58	2154.14	448.453	211.596	2371.51	2502.66	2848.79	3377.19	2539.53	1140.56	37.4657	3313.77	2603.35	1649.79	2733.54	2769.43	3664.11	3262.29	2424.64	2260.34	1619.15	3020.47	3040.43	3444.54	2492.24	362.517	1620.16	1074.51	4098.36	1925.22	3205.98	2617.58	347.109	267.626	1502.1	2203.61	3528.33
234.107	1504.39	1463.13	3519.33	180.147	1691.67	1935.67	2935.55	2630.32	9.67506	312.661	1487.54	-12.7361	2332.24	1948.91	1024.74	-189.848	1870.2	1561.65	3542.84	2665.15	3629.78	3414.65	811.515	2398.66	1846.6	1994.52	3811.91	2862.75	2624.65	827.264	2469.56	285.618	3052.99	839.433	1181.15	1856.34	3061.49	1349.75	4332.17	762.389	2353.28	995.142	3561.76	1731.72	-578.347	1226.06	1980.92	3186.87	2468.63
234.122	350.36	939.017	3994.24	1755.92	1983.32	900.56	898.756	3738.95	-807.743	908.843	2681.22	2335.38	1693.01	2134.34	1645.49	2506.11	1280.64	3347.53	2759.26	2053.67	2164.53	1493.72	860.855	1740.03	2798.09	842.966	2656.07	2104.74	3711.88	2372.7	2937.25	1209.2	3348.97	2777.37	1366.33	1268.28	1904.58	2263.45	2727.35	-215.031	4696.1	1134.06	3280.42	3119.58	1545.55	2463.01	3252.46	2970.13	3501.83
234.137	2610.09	1437.62	4670.96	2398.99	4950.44	438.429	2035.92	1957.17	788.465	554.175	1480.03	-1140.66	709.817	3279.55	2304.76	1553.94	2509.28	2904.75	2152.11	1474.9	502.604	3631.28	2423.9	503.674	3665.44	2643.43	1328.23	2325.88	3717.55	2863.66	2583.19	4105.26	4140.52	1576.97	1527.72	2820.21	1675.55	724.528	3168.86	450.434	4686.12	1902.49	3824.69	4258.4	1544.94	664.052	1103.2	3179.07	1431.88
234.152	3329.55	2706.19	3022.97	817.723	3969.57	2090.62	1943.65	1118.27	960.241	-186.156	629.281	1755	90.9331	5348.49	2004.71	1779.18	2220.62	3413.04	2550.95	1567.7	3370.66	892.872	940.809	1400.22	2120.42	1211.48	1868.39	184.437	3220.02	1627.46	2130.29	953.173	3795.39	1941.59	1504.8	2560.6	1978.35	770.813	1942.09	-797.966	2388.83	489.257	3993.99	4332.29	1720.85	1232.25	2354.24	1637.8	190.121
234.167	4214.68	3846.45	870.585	-167.456	2892.81	2187.05	1862.66	2295.62	1440.4	498.118	2105.42	-267.597	1187.1	3261.25	1154.25	491.577	2304.35	4447.19	3171.71	1416.95	4552.91	2252.98	1184.13	714.237	833.353	1321.17	339.45	-491.853	3432.36	1936.05	2174.82	3084.52	2696.57	1666.38	4274	3425.47	784.505	1361.03	1431.37	637.02	1430.74	1786.36	2481.29	1899.11	2791.05	1060.71	1957.59	3650.46	522.609
234.182	2538.45	4640.23	1332.71	397.291	3843.45	2519.49	2568.5	3406.74	355.966	613.282	1307.86	5259.95	1857.08	881.26	2667.29	2032.55	718.045	4978.67	3789.28	405.433	2228.17	2594.36	2397.6	2103.56	630.833	1953.7	1290.43	1117.98	3169.61	3921.71	1909.42	2645.19	2857.23	1898.58	1902.07	3423.82	1571.95	3086.9	3358.02	131.002	1081.21	1617.83	3167.31	1468.46	2062.93	-193.953	1941.61	4570.76	1277.86
234.197	634.084	1975.68	2110.58	2279.96	1643.98	1169.51	1011.38	1308.75	2198.47	-1305.77	2907.85	5271.61	-443.908	1473.05	1658.88	3067.9	1820.75	4912.35	4062.03	1309.41	-267.614	2525.12	3190.78	2332.53	1146.11	1131.59	1561.48	1338.95	5158.06	2928.54	3446.71	2060.26	2711.9	1915.69	3797.59	3539.41	2132.36	2560.38	2413.66	1563.35	3196.81	287.385	2696.88	2233.32	4086.18	1105.59	1267.1	3062.87	1955.47
234.212	1632.05	1815.25	2177.03	879.964	1820.47	1862.17	932.547	468.577	1509.89	394.553	46.145	3019.63	1288.13	2632.03	2475.4	1450.51	1463.12	2630.29	2156.53	1091.67	-383.497	2727.46	1906.93	3871.39	903.5	664.79	2450.14	-208.264	5917.46	1234.79	2988.07	3660.96	1861.9	2929.95	2632.03	1523.7	4577.62	-1631.24	2511.17	-1203.72	1730.47	1023.63	2340.6	1683.12	783.978	3631.63	3019.76	1628.65	1898.64
234.227	2943.7	669.974	3104.16	-52.5222	1774.84	817.994	1630.41	1964.33	2414.19	1224.51	-495.597	1164.25	1990.36	2552.98	1014.39	613.282	2116.97	3197.71	2464.63	1608.59	180.94	3684.92	1202.95	2264.76	2015.44	1424.69	2757.48	639.969	5888.8	2837.58	2536.26	2332.77	2796.57	2889.86	1713.99	766.16	6271.87	895.499	2187.05	-76.0252	2108.58	175.875	2695.74	-62.2246	2137.45	2429.89	2846.55	1387.55	218.825
234.242	2387.58	1834.1	2108.65	363.582	1526.69	810.189	2538.63	2563.33	1525.8	1503.13	1181.77	1628.56	2933.68	1950.3	581.937	173.476	2137.02	3552.45	2108.48	2223.58	1707.67	3244.9	775.147	1919.21	-170.235	1541.94	2150.94	2025.98	4726.4	1211.73	2518.85	1276.07	3123.99	2741.5	1002.18	3374.77	3806.07	2197.87	2447.18	1172.13	3733.82	1038.12	2171.75	1939.84	668.485	27.1381	3140.21	1243.7	3904.05
234.257	2837.64	778.878	1780.92	503.225	2388.44	285.975	2770.73	1296.38	2207.93	75.3111	1743.98	1800.71	1515.26	1642.67	2794.66	1092.08	3659.14	2675.78	1462.41	1581.22	2184.06	1701.68	585.87	2411.18	2157.48	1781.8	1354.14	1280.15	4322.38	2457.57	2001.12	527.588	3911.25	3497.54	617.741	2098.9	3670.96	2409.99	735.988	1085.59	1996.31	1291.55	3205.28	2725.96	742.609	1211.74	2268.86	426.311	4687.25
234.271	2184.91	1115.48	3507.43	2228.97	980.784	2170.11	4425.08	1386.12	1150.33	683.925	3894.37	3633.91	690.488	2185.32	2175.17	2615.17	3732.03	2702.19	2533.57	1622.13	3074.92	2676.31	2117.69	2829.69	1102.35	2410.81	733.787	355.808	2607.59	1637.73	1809.03	2138.1	1795.84	2956.33	1415.54	3089.58	4157.05	2302.13	1666.11	1896.98	2433.04	2010.41	3677.21	2035.1	2003.96	962.572	1929.45	247.553	3117.81
234.286	2057.1	2646.06	2308.06	3362.16	1703.16	2516.64	6253.38	1836.07	241.881	83.6493	2984.47	3343.5	1737.27	1330.48	1148.65	2378.87	1546.47	1966.36	3160.91	443.468	4254.78	1365.92	1729.2	3436.17	1792.53	3350.63	350.629	578.145	2017.95	2261.37	1839.09	2261.87	3269.19	2298.08	3278.9	3034.77	3318.49	3672.96	3095.07	2568.01	3089.41	971.367	3165.56	902.995	1823.16	1371.97	2767.53	1044.89	2074.31
234.301	2885.37	3694.48	1259.61	864.633	1860.56	2397.44	4905.6	3040.65	32.8102	552.677	3208.7	1271.89	2090.35	2426.35	736.122	2948.48	2610.61	2937.67	4092.41	1666.32	3692.35	2439.28	193	3818.87	2711.28	3104.53	-69.548	205.828	2344.33	4430.88	2873.23	1557.02	2380.94	2573	3263.94	2377.13	3219.02	3449.86	3494.43	2552.23	2618.73	2618.15	2459.95	2134.06	851.01	905.559	1925.3	2467.66	2045.27
234.316	1801.89	3950.12	1298.06	1373.61	1888	2401.78	2783.03	3982.35	814.522	1338.38	2183.82	849.583	1150.06	1475.63	1277.36	2709.1	3719.69	3758.97	2863.72	1306.4	2468.01	3199.12	1126.56	2615.59	2814.94	4885.24	964.06	2236.68	2994.26	3917.91	3281.72	564.729	3054.51	2995.12	1432.42	2681.47	4064.78	1320.66	3219.63	2271.64	2150.2	1931.22	2722.84	3079.49	900.844	1781.61	1777.17	2844.41	1752.83
234.331	2353.13	3520.42	3231.2	4108.53	2597.13	4056.66	1394.45	5025.35	1700.45	1165.93	1449.51	1097.96	1582.29	2065.81	1311.46	3299.08	3020.13	3942.35	1727.05	604.242	2379.96	2586.73	3125.61	2949.69	2169.09	4846.79	3590.75	3009.54	3059.17	4087.22	6535.91	820.564	3126.5	5411.42	1558.88	3899.59	4992.28	732.155	2320.68	1178.72	3880.76	1726.53	3879.47	3592.74	1956.1	2863.37	3020.06	3340.09	1402.85
234.346	3831.46	3415.72	4589.13	4423.03	2771.63	5037.41	2219.58	3308.88	3065.86	842.38	1800.09	3013.95	2981.49	3600.44	1354.99	3641.85	3474.17	4948.92	2262.58	1094.49	3417.75	3215.2	3790.31	3559.94	2631.22	5258.34	3320.85	2244.17	3532.94	2795.5	7323.27	2118.05	4180.87	5878.73	3416.32	5982.95	4453.62	2638.61	2431.05	1516.97	4642.14	1908.56	4021.64	4837.38	3188.62	3841.22	4540.79	3078.4	3548.66
234.361	4623.97	2847.58	5586.84	3678.27	2486.12	3779.68	3396.43	4489.94	4457.39	1655.15	2279.75	4747.12	3581.28	4680.79	1648.49	3765.1	2460.83	4727.2	4615.45	2694.21	3523.39	2540.06	3896.76	3795.71	3310.54	5080.17	3569.36	3184.14	3457.83	2200.36	3706.72	3265.77	5735.39	5586.18	3166.72	4835	4068.45	3758.68	2138.44	2161.62	4855.94	3988.93	3549.48	5001.38	4280.89	4452.71	5269.48	2516.49	5507.67
234.376	4105.05	2485.12	7420.7	2108.84	2264.16	2144.95	4257.19	5298	3952.09	3461.76	1935.65	4739.28	4439.36	5187.3	2005.33	3496.97	3049.65	3633.35	6782.22	3480.19	3554.74	3071.78	2792.5	4012.2	2719.37	4469.65	3226.56	3093.49	4115.93	3064.05	2390.18	2750.29	5164.75	5395.56	3307.51	4556.42	3890.05	4607.31	2679.63	3068.03	5574.49	2915.31	2678.29	3365.27	4751.64	5678.33	4234.82	2401.33	4983.41
234.391	3293.44	3393.23	5986.1	2505.75	3052.06	1257.02	4618.62	4939.03	3151.39	4097.98	1091.35	2926.25	4078.6	3992.28	2317.42	3005.23	3910.09	2698.98	6405.08	3886.72	1710.15	4138.27	1124.71	3396.14	2534.83	4169.52	2066.89	2252.06	4541.74	4408.09	3036.3	2294.8	3500.82	4648.69	4237.83	3474.66	4153.98	4951.49	1806.19	2619.89	4582.24	2969.4	1635.27	2602.04	3803.79	4917.78	3911.45	3227.73	3316.3
234.406	2974.1	2819.58	3663.65	3367.67	2634.7	2115.43	4098.6	4528.5	2885.48	1832.93	2075.11	1902.78	3496.34	2537.06	2316.04	3639.36	3520.28	2762.45	4222.13	3652.82	300.973	5432.7	2696.05	3330.58	2612.6	2335.92	2295.1	2572.56	5462.54	4572.33	2665.83	2776.69	2489.7	3104.98	5079.13	3176.1	3307.92	4999.91	1347.3	1401.8	4043.82	3188.89	1894.21	2062.19	2675.98	2994.02	3596.83	3451.28	2429.21
234.421	2349.56	2021.27	3466.86	3367.08	2252.03	2517.76	3021.56	2920.37	2238.67	714.04	3428.59	1519.54	1616.44	3438.37	2421.86	2829.53	3877.45	3996.7	3045.05	3843.93	350.233	5482.85	2610.22	1558.59	2292.28	1572.29	2797.2	3014.19	5082.91	4445.62	3497.4	1803.17	2133	2847.94	4023.73	3424.66	1968.06	4476.07	1796.41	2220.23	3363.68	2793.52	2920.53	2242.46	2114.99	2842.44	2919.5	2337.48	2362.44
234.436	1628.61	2680.01	3202.85	2297.18	3720.66	2207.75	1723.17	1748.8	1115.85	1804.02	4822.53	2074.49	842.19	2524.29	2820.04	3096.13	3968.78	3687	2785.81	3426.91	1398.11	4074.56	2255.79	1762.07	2370.64	1947.37	1866.52	1986.54	4815.04	4244.02	4633.9	1592.34	2673.7	3786.87	4466.08	3402.21	2336.64	4177.74	2930.98	4147.73	2521.22	2366.32	4045.62	2949.07	3300.15	3048.92	3763.57	2679.4	2741.92
234.451	780.641	3225.24	2922.39	270.627	3592.67	2589.07	1601.55	1365.58	762.548	1872.38	4484.18	3553.49	1716.35	995.384	2905.45	2687.45	5358.1	4537.92	2777.48	2077.65	2241.21	3594.71	1983.09	2173.83	2067	2181.1	889.217	1654.22	4568.33	3525.32	3451.57	1548.43	3530.09	4833.33	5413.85	3243.09	3139.09	3444.59	3464.44	5272.2	2634.3	1015.97	5607.89	3427.88	4261.06	2761.24	3830.62	3370.71	3098.42
234.465	691.265	2731.76	2525.08	1224.7	3783.7	2485.66	2472.46	2319.59	1730.57	1691.69	3503.76	3177.03	1974.49	1444.56	2831.58	1820.98	5298.41	3856.37	3438.34	2451.83	2493.86	2286.29	2633.31	2102.01	2522.45	2878.33	1010.85	1163.87	3492.68	3734.75	3359.16	2268.29	3089.11	5098.65	3157.83	3020.12	4033.46	1692.5	4595.06	5171.9	2221.79	2430.21	4509.05	2440.6	2916.49	2675.76	2197.23	3016.33	3714.51
234.48	1183.19	2280.6	1078.26	2182.17	3616.09	3053.7	2981.83	2274.27	1154.83	283.627	1794.91	2107.74	992.514	3528.82	861.207	2045.6	4484.78	2815.32	3059.58	3676.22	1549.37	1559.46	2120.12	1567.03	2355.55	2537.82	128.613	2197.69	3503.26	3521.84	2428.27	1415.61	1750.17	3742.83	3054.18	2721.37	4263.48	1549.73	4010.3	3303.51	2184.21	3449.28	3482.19	2768.85	1604.75	2338.3	2753.98	1411.13	3276.54
234.495	2550.8	1013.51	701.861	2239.67	2732	3067.16	2234.78	2279.33	-1.91863	652.73	104.491	1640.72	309.406	3870.63	1158.02	3398.98	3551.96	2287.54	2068.36	2123.72	1801.1	2302.41	2365.87	2350.56	3605.57	2135.94	1191.73	761.383	3363.41	1870.45	2047.3	1208.38	2584.44	3259.25	4258.59	2331.35	2612.52	2307.2	2474.61	2166.91	1239.7	3084.31	4117.66	2167.62	1315.5	2878.86	2250.42	-124.141	2395.82
234.51	2729.08	1569.34	1753.53	1248.86	2446.23	1447.35	1476.92	1027.74	1640.65	114.24	931.747	650.974	1369.51	4518.35	2541.91	3218.25	1940.28	2228.46	1513.31	-71.3126	2361.87	2883.76	2521.51	3351.39	2805.43	1228.82	2984.29	436.631	2048.5	1625.65	2973.94	1883.98	3636.11	2893.32	3530.61	2788.09	2541.84	2387.43	3792.58	3863.94	930.679	1204.11	3202.21	2835.4	1650.38	3231.85	1301.59	257.039	3545.05
234.525	2420.28	2233.93	1998.77	265.785	2738.39	1361.7	2584.64	2060.4	1236.05	-315.273	1953.27	118.261	4226.73	4298.26	3945.54	3943.28	1929.75	2185.44	3015.19	2212.29	1496.72	2141.1	1685.8	1488.23	1652.25	1148.26	2308.43	1772.64	2876.97	2635.08	2839.1	2578.83	1762.85	2230.46	3772.82	2984.76	3094.91	2222.55	3715.71	4128.12	1290.33	1383.67	2249.87	2591.2	2270.43	2509.12	1051.72	84.6852	3682.61
234.54	2821.53	803.023	1927.68	-16.1153	4650.07	3133.32	2037	3000.4	1667.05	2358.71	3339.39	1772.84	4418.92	4795.46	3970.55	2659.86	3681.31	2246.28	3666.12	2761.81	2426.02	3786.36	1305.99	2153.84	1312.5	3310.12	933.805	2801.88	3640.11	2717.81	3763.65	1748.39	1567.23	2530.11	5813.94	2418.33	1730.54	2008.54	1712.26	3909.27	2214.73	735.968	2434.42	2734.93	1734.12	2567.14	1500.69	1687.69	3306.45
234.555	3710.31	229.949	1998.6	697.065	4625.93	4369.7	1858.04	4547.47	2206.42	772.658	2511.42	1694.47	1707.88	3776.82	1813.66	2227.88	3383.34	4294.02	4171.36	3097.85	2246.53	4500.68	568.804	2875.33	3459.33	2336.95	1831.87	2260.57	3166.4	4491.71	2572.16	2304.78	2895.73	4730.53	3879.22	3721.1	1027.35	2188.35	2934	5667.88	3763.12	1854.15	2413.83	3185.21	2590.08	1670.15	2013.6	1263.37	3704.92
234.57	2982.28	1309.82	2401.55	3171.2	3125.3	1760.04	3873.46	2855.3	4124.9	429.292	2286.03	1990.45	2313.33	2091.38	2954.48	1956.48	3075.31	3335.13	5153.42	2949.44	2824.09	3753.49	2215.8	2257.98	4876.3	2576.87	2487.85	831.817	4820.82	3876.57	2606.96	1492.27	4543	3814.33	2827.99	1508.63	2643.73	713.675	1633.16	4721.88	4571.28	1276.76	3142.98	2232.16	2581.51	-289.646	3246.21	1431.55	4113.52
234.585	962.593	1841.81	1739.91	911.414	2593.42	862.781	3719.08	2659.59	3403.4	2379.59	120.356	2196.66	3924.22	2308.08	2255.89	1427.86	3872.78	2918.5	3290.3	1970.08	2151.52	3036.04	3493.42	2071.14	1523.47	608.814	422.961	1682.38	2677.81	2194.67	2396.36	1135.93	2954.62	2671.62	3204.68	1615.31	2146.42	2787.88	1222.12	1046.48	2686.25	-713.072	2721.23	3714.33	2246.88	1351.55	3664.33	2677.91	2540.83
234.6	1529.41	1749.16	4309.51	1250.66	3438.34	2082.55	2795.87	3011.61	3025.96	1223.29	1262.02	707.494	2157.67	2709.53	3056.42	2398.94	2165.13	3744.72	2427.38	205.485	913.216	2691.39	4759.17	2654.52	1206.98	976.739	2114.25	1064.68	3835.04	1951.88	3825.7	26.2685	2279.78	3960.55	2736.79	1795.52	838.829	1442.2	419.107	1750.32	3362.85	-58.632	2329.76	3763.58	975.251	3523.96	1210.13	1452.29	1190.71
234.615	821.696	2957.77	3152.93	1018.03	2765.36	1281.75	3292.66	3979.19	300.019	-155.956	2088.84	119.422	3199.23	-304.535	4282.71	3418.49	4968.06	3580.16	2620.15	1003.63	1003.29	3393.22	5439.51	1514.7	2071.9	2209.46	1749.46	1833.05	4197.72	1281.33	2384.77	907.293	714.807	1280.06	2321.52	2496.74	-679.463	2200.28	2455.14	2257.03	4198.18	2027.81	2223.33	2918.67	783.093	1913.67	2083.47	1995.22	1117.89
234.63	2164.86	1151	887.319	1118.27	2344.05	1019.65	1108.64	5132.32	693.08	566.584	1980.71	2440.49	3718.03	1565.86	3461.62	2985.82	3725.76	4191.17	1296.98	658.999	1540.18	3393.33	4584.24	3101.51	389.417	2642.67	3108.71	142.478	2809.23	1130.77	3131.92	611.644	1922.22	1365.64	2330.95	2715.89	3269.96	2396.41	2095.59	3031.89	3242.11	1980.32	2685.41	2777.56	2154.15	1724.99	3388.82	1791.54	-748.801
234.645	1700.8	2175.41	1926.54	3279.9	3441.84	2547.98	1523.84	2645.74	2194.29	-76.2789	2128.47	2567.31	1908.96	2095.75	3544.9	3527.64	3305.91	4176.75	2900.33	1998.69	-99.6064	489.696	1913.81	2165.28	1831.48	2130	1190.76	2066.81	3468.91	452.768	920.777	-339.672	1659.91	1543.09	2791.36	1826.75	1897.66	2812	950.61	4127.32	2046.51	2937.03	1523.7	1956.54	1829.01	1747.11	-219.704	3057.06	2944.2
234.66	2096.72	1751.22	3963.68	2218.47	2087.23	3593.54	3094.41	4725.54	3265.01	-1634.15	2233.11	763.733	1571.51	1298.79	3122.33	3075.4	3179.79	5569.65	4578.45	2178.87	-1105.16	2399.73	2920.7	2930.82	1678.46	1806.5	1288.45	1839.5	6176.46	2970.77	1767.55	1498.34	3023.1	3091.32	3294.37	3928.49	2749.29	2527.81	2432.1	4418.87	2523.36	-320.252	2555.36	3326.76	2287.8	1710.83	1648.06	1065.94	2543.42
234.675	1448.88	3056.87	3582.56	3393.27	2529.59	1622.62	3143.12	2251.61	1148.77	-620.952	627.229	1324.13	2328.92	2148.34	3972.33	2164.87	3699.46	1950.23	2043.54	1233.36	119.278	1817.24	1123.94	3068.85	1288.91	3592.61	1524.34	1813.96	5371.6	4065.52	2008.4	3070.34	1206.92	3803.09	942.048	3936.64	4070.19	1570.74	2662.84	1363.79	3199.28	1728.19	2212.23	-28.7114	971.698	1684.47	1147.26	414.711	3722.75
234.69	1791.64	3110.02	2414.05	2226.95	1986.81	2057.05	2841.83	1273.29	2849.95	838.498	2110.4	1512.99	3276.54	-649.359	1519.53	2075.71	2614.58	1870.04	3624.92	1219.35	1813.56	2105.83	2034.8	3198.59	3004.45	2147.85	1106.48	2699.4	4712.49	5981.7	3461.2	1064.43	3014.79	2662.07	2296.41	4809.89	2234.71	1230.16	481.904	1772.68	2500.47	-61.205	2274.08	3108.74	2268.5	1731.65	2350.51	-298.133	1085.01
234.704	4286.36	3950.38	2180.4	2740.43	2157.12	2674.46	1581.16	1602	1264.98	1931.45	1447.97	778.258	3928.32	1486.68	3079.83	749.104	2747.09	3200.29	2989.05	235.758	699.236	1042.34	1465.55	2339	2846.73	1095.62	1008.35	3153.19	2761.02	5056.66	1089.85	1829.62	3354.32	2146.24	4390.17	3632.26	1036.72	4129.16	1063.74	-796.335	3112.45	759.501	3499.14	2033.65	1744.32	299.365	2091.4	134.476	517.603
234.719	3309.71	2717.02	1230.76	2206.68	357.488	2977.41	1931.11	2591.65	2077.79	1125.33	711.54	1923.27	2745.72	2503.42	2682	501.279	1243.36	3266	1680.85	717.879	2369.67	699.381	773.962	750.175	2643.07	2433.85	1013.88	2860.7	2856.45	2063.51	2846.16	-538.621	2475.16	2325.13	3815.52	5491.54	2695.39	1821.1	1237.09	644.016	3645.4	885.75	2852.24	3464.25	2631.2	1783.2	2213.93	1326.81	1299.55
234.734	3478.6	1433.05	617.695	2483.95	367.612	2824.6	2608.57	3681.19	1735.67	814.973	2235.44	3156.81	2965.04	129.209	3602.36	2266.93	1750.83	3335.72	2201.59	1020.97	1573.31	2036.46	797.833	1593.53	229.488	1400.11	512.827	3464.34	2389.92	2229.45	2253.01	105.455	2929.57	2712.12	2215.61	4304.25	1634.89	2817.49	2216.51	3346.02	3587.2	414.598	1880.67	2070.86	2389.86	2860.02	2112.33	1639.47	1504.27
234.749	1956.43	1379.31	948.549	2794.05	2225.04	2170.36	656.731	2765.2	2202.85	137.452	2168.27	1706.67	391.72	1491.42	4041.55	1491.38	2350.32	2939.98	2352.37	2386.12	1727.03	1823.21	615.592	2464.79	582.071	543.568	1394.56	1993.02	2491.3	1041.81	1779.41	507.529	3410.87	3872.51	2555.65	1924.75	1165.04	815.342	1728.46	3798.78	3720.18	1932.88	705.457	4036.39	1899.65	1664.09	1569.22	1529.37	2045.29
234.764	1982.93	2022.36	1887.32	818.478	2252.33	751.884	1441.11	2158.41	1151.79	1002.26	1061.84	3718.67	-28.7427	1340.41	3799.98	396.636	2291.37	1541.31	2903.6	1215.23	1429.26	3324.61	831.508	2999.93	2164.33	932.858	1631.44	-410.805	2170.22	2077.84	1555.63	800.849	3397.1	3432.11	1813.33	2433.51	990.939	864.808	1611.52	3587.04	3038.21	854.105	750.411	773.96	2033.67	1886.43	846.278	1017.05	2507.09
234.779	2899.62	2015.05	1905.48	966.919	2963.5	879.553	4000.22	1220.08	1005.73	279.738	1198.19	1580.27	976.274	1923.03	3500.83	1277.78	2904.68	2101.77	4346.43	236.074	1951.64	3940.12	2099.7	3828.27	2546.84	2165.1	821.615	979.169	1510.39	2687.1	1570.01	2328.26	2527.51	2300.4	2101.86	4297.3	1759.76	292.063	957.751	1286.66	2045.1	2621.64	1484.32	2383.76	1902.3	3843.26	2902.68	1844.62	3178.56
234.794	2959.75	1873.41	2347.17	1775.26	3104.9	2838.06	4091.42	1776.32	1246.62	157.644	1378.91	1857.06	1671.26	2048.5	2583.18	3028.02	3708.21	2913.41	3450.73	1946.34	2944.23	3008.55	1068.88	3643.4	1113.36	2320.24	119.166	580.536	1909.75	2586.52	3223.22	2440.91	3489.07	1336.73	1275.53	6091.99	1676.3	1778.72	2286.23	1405.83	2270.68	3734.82	1335.46	3249.55	1532.54	3825.45	3861.43	1935	2597.57
234.809	2935.27	2089.21	2294.48	1889.06	2719.15	4300.23	2756.66	2766.07	1691.37	920.658	2898.8	2260.62	395.444	1410.86	2186.19	2297.83	3021.21	2954.63	2640.46	1864.85	3779.69	2653.77	3906.11	3922.24	2114.87	3973.04	429.265	1859.73	1194.77	1606.06	3732.8	2109.35	3196.05	2886.29	1958.25	3657.86	2477.21	1999	3533.26	2728.02	1861.82	2908.22	2116.41	3255.32	2692.88	2811.4	2620.99	2738.96	2764.31
234.824	3724.24	1917.19	1479.55	1337.78	3166.14	4342.59	2845.13	3100.45	2573.94	-63.5594	2889.57	1745.82	1391.45	1308.12	3309.99	3354.96	2765.79	2926.15	2835.36	2650.55	3706.41	1478.45	4619.84	3153.45	1913.53	3785.15	1002.27	1795.54	2829.31	2208.85	2060.21	2114.28	2336.67	1891.73	3147.24	2046.46	3086.42	1757.86	2671.65	2474.76	3520.32	2466.93	2608.44	2087.43	1884.59	2081.19	3134.25	2015.65	3817.24
234.839	3456.7	3914.9	1680.87	1630.72	3425.65	3003.13	3112.64	2722.09	2026.99	509.908	2340.28	1486.77	2602.59	1262.14	2116.58	4354.36	2532.18	3511.99	2985.05	2615.36	2188.99	1471.29	5632.58	3523.53	1520.75	3936.08	1411.33	1777.62	3072.17	3517.54	1481.92	2589.45	3082.9	1790.1	3806.63	2779.18	2919.73	2109.82	2343.29	2523.29	4186.77	1352.8	3901.77	2129.57	2636.64	2687.76	3243.68	3024.07	4094.99
234.854	1937.79	4871.01	2758.21	2598.72	3098.52	2056.1	3300.57	3040.35	1795.19	1568.42	1584.61	2183.27	1612	3531.66	2303.55	4060.25	2901.01	3260.95	4138.52	1971.56	2137.06	2119.71	4762.71	3501.15	2467.03	3374.46	1663.73	1570.98	2984.09	3210.48	1771.98	2148.1	3894.61	1772.84	2327.27	3683.48	2030.84	1624.88	2320.37	3522.88	4461.38	1142.38	3984.27	2771.3	2784.09	2560.65	1847.69	3198.42	4348.1
234.869	2562.78	3511.28	2823.33	2274.84	3350.96	1784.29	2687.8	2447.93	2371.09	1003.66	1450.6	3165.68	251.37	4081.53	3074.92	2693.91	1617.33	3188.55	4441.41	1155.59	3054.5	2732.8	3234.57	3405.91	3560.46	2954.03	1513.37	164.464	3608.88	3772.73	3121.92	2261.73	3246.58	2206.15	2147.52	3306.64	1283.28	878.44	2045.81	3670.36	4899.21	48.5686	3660.66	3138.74	2623.26	2709.01	2192.68	2415.01	3885.71
234.884	3252.1	2621.36	1670.78	834.521	3361.51	1553.17	2766.5	2312.51	2643.62	1363.96	2119.07	1794.87	-8.9106	3824.06	2256.45	1922.38	1508.1	3215.18	3309.35	1274.04	2766.9	2870.22	2882.24	2282.94	2831.04	1788.97	1106.12	422.6	3958.98	4185.5	1869.23	2171.1	2321.19	2359.46	1652.52	3241.59	1445.73	1465.95	1620.1	2979.1	3613.73	836.191	1586.42	2822.85	916.643	3190	2834.4	2947.08	3915.72
234.899	1859.46	2564.03	1697.24	701.803	2501.49	1487.24	2653.13	2668.23	2847.04	857.089	2903.38	1430.82	522.735	2710.98	1422.62	1892.24	2018.61	3795.35	1470.38	1791.13	2396.17	2524.38	3272.21	887.1	1916.23	2014.23	1908.57	1179.47	2726.57	3479.93	1337.14	-116.357	2007.36	1990.55	1382.11	2123.16	1685.72	873.376	1711.74	2455.42	3002.84	1181.37	582.559	2982.73	1358.23	2944.85	2566.36	2073.4	4019.39
234.914	2219.66	3690.68	1544.16	778.919	1259.58	562.122	2537.94	814.38	2575.38	-243.989	2558.75	2020.53	1441.34	2401.98	1235.28	2211.63	1756.07	2840.55	1630.81	1567.74	1603.39	1587.21	1540	1092.93	1407.39	3295.02	1893.3	255.526	1811.52	1495.35	1626.28	-1312.39	2495.65	1474.63	719.936	1865.3	1189.33	893.201	741.2	2143.42	2842.36	1582.74	912.091	2180.27	2004.74	590.403	3011.19	755.431	2463.54
234.929	2185.75	3509.88	707.061	1301.61	1443.82	764.087	1881.99	910.615	1705.53	521.508	2481.52	1144.48	1900.99	2810.13	1214.36	1081.72	779.774	1780.73	2500.63	1246.9	1377.77	1221.02	589.25	1031.6	1406.04	2617.99	1687.5	-501.333	2514.54	1553.06	1904.57	206.902	2741.85	1008.44	1359.41	2413.58	1247.46	1659.82	735.848	2044.32	1912.66	1235.1	1596.8	1510.4	2019.32	-445.397	2715.56	1489.56	2248.68
234.944	2011.6	3394.86	1733.05	1490.81	2647.23	1812.11	582.62	1803.2	1184.79	2361.32	2622.32	1608.66	1371.39	1838.71	1519.48	221.082	1624.67	1583.86	2694.58	1346.81	1513.61	1411.81	1744.54	1553.48	1422.73	967.079	2321.63	-282.088	3058.72	1544.16	2024.79	771.181	2556.22	2004.7	2130.33	1973.06	2133.68	2209.75	1016.67	2547.5	1452.77	1162.78	2223.71	1607.71	1920.29	415.889	2359.44	1200.93	2265.77
234.958	652.607	2322.74	2322.43	1026.38	2531.82	1580.73	253.182	1602.6	1512.1	2179.09	1117.56	1691.18	1059.78	1688.52	1607.65	938.338	2107.55	1917.31	2440.42	1842.09	1002.76	2944.74	1675.12	2065.86	823.142	1102.39	2807.17	163.511	2907	833.567	1750.69	1259.09	2840.54	3700.84	2298.66	1577.81	2526.02	1131.84	1035.24	1481.43	2872.05	588.622	2176.71	1818.87	1223.17	1077.97	2321.8	798.11	1805.31
234.973	1468.59	2443.55	2327.16	1224.84	2017.18	1118.16	364.556	1499.73	1944.6	812.909	717.259	772.954	191.864	892.169	2139.7	1128.5	1501.95	2294.81	1702.15	1629.65	1245.72	3956.65	1549.35	2413.09	940.256	2123.19	2140.27	1617.16	3926.01	295.523	1636.91	282.295	2472.74	3791.48	2327.61	1549.05	2448.6	1012.64	720.878	1228.5	2840.58	1257.26	2611.86	2014.06	1251.14	1914.4	1443.34	1402.61	1449.89
234.988	2607.73	2520.2	1742.51	1486.56	1597.1	2022.45	360.324	886.373	2066.87	-618.678	871.907	362.992	-60.9092	815.822	1766.61	1265.4	1144.9	1687.58	1727.13	1557.68	2412.05	3621.84	2174.6	1965.26	987.702	1733.46	663.378	1719.65	4569.3	1165.27	1664.72	622.75	2190.22	2977.72	2045.02	1691.63	2410.8	1950.96	1109.77	888.892	1860.86	2929.94	2849.79	1564.13	1523.16	1102.57	2598.81	1549.68	2310.04
235.003	3065.91	1750.95	2890.51	1201.55	1611.89	2117.8	1279.96	2292.4	2180.25	-490.646	1691.78	1945.27	743.331	1711.92	925.087	1446.54	1849.64	2798.92	2920.17	2247.11	2065.51	1873.31	2236.92	1483.27	2738.8	1623.71	456.75	671.975	4302.17	782.317	2316.42	1720.63	1518.73	2225.77	2068.07	1607.59	1623.71	1276.87	1463.03	952.196	2895.94	2856.01	2676.79	1829.84	1498.86	1314.22	3286.1	1996.25	2082.21
235.018	1801.07	903.034	2366	1077.06	1112.42	1848.23	1828.65	2106.52	1125.6	382.856	2524.97	2448.96	2397.19	1934.74	1099.41	1406.69	1548.97	3474.41	3512	649.537	1207.51	244.605	1564.15	3111.85	3120.88	1498.4	881.245	503.164	2825.74	1439.83	2614.13	1887.88	2030.45	2887.43	1022.8	2212.57	2406.16	203.526	2348.93	2298.35	2758.74	1684.91	3300.67	2138.42	2529.33	1497.22	2516.8	3172.52	1159.9
235.033	711.301	2715.42	2135.61	1494.65	186.504	1853.15	2669.94	2620.1	709.696	549.839	2303.3	2005.63	2008.3	1047.65	2332.31	1167.33	1317.78	5503.06	3114.28	365.742	2563.01	1497.7	3095.2	3675.42	2038.24	2771.1	1108.45	543.602	2599.27	3372.65	1639.34	1935.42	2169.07	2990.56	1449.41	1969.3	2463.31	1415.77	2556.53	2280.72	2529.9	-455.26	2601.18	1419.02	1039.09	1395.27	2114.38	3705.72	2118.13
235.048	426.255	2822.5	620.658	1390.64	1416.19	2048.46	2584.97	1644.43	1142.48	844.232	1695.81	1593.97	1619.36	1929.98	1619.91	274.708	1192.08	3970.52	3549.14	1111.79	925.21	1748.73	2538.85	3059.07	1171.17	2021.28	2185.82	803.507	2532.24	3344.7	1356.99	1697.35	2186.52	3175.81	2144.13	2661.25	1641.2	1818.88	2244.36	2622.02	2599.62	180.45	1520.64	1427.73	851.082	1045.15	2272.51	3947.98	2877.93
235.063	1212.39	2203.11	1203.97	539.041	1082.05	2526.32	2203.3	1187.57	481.058	1276.14	2773.71	1270.01	1332.84	1880.56	2244.31	956.55	2117.68	3440.98	2826.21	754.849	1237.58	1905.48	1804.1	734.194	190.263	2969.7	1840.9	65.4912	3860.15	2082	825.331	358.351	1924.64	3075.12	2075.98	2686.1	2257.96	472.183	500.57	52.0851	1844.31	119.35	2110.04	2808.98	2189.35	771.608	1870.99	2660.62	2784.81
235.078	141.095	1854.62	1623.53	1721.13	2164.74	377.625	2258.29	371.009	337.196	-612.593	243.561	1076.54	-438.637	1380.93	1414.14	1793.58	1281.46	2697.51	1873.04	640.095	777.092	2485.56	1080.48	1546.43	116.123	2596.34	621.121	937.774	2988.93	1816.38	1859.38	871.693	1231.31	2860.49	2152.31	2881.55	1915.81	1300.42	464.156	17.3819	1480.48	32.0401	3234.53	2320.36	2382.82	658.706	1478.99	2763.34	2239.08
235.093	2128.89	1259.46	1131.61	311.598	3116.16	317.426	1173.83	1618.87	2314.88	15.8964	-517.226	1538.14	-228.997	1906.3	2019.9	2693.76	2693.01	3266.37	626.845	-113.64	1906.06	3051.77	1461.16	954.821	328.656	2278.41	563.555	1925.49	4400.1	816.571	2028.24	-151.693	2626.18	2860.73	2632.5	2221.65	1986.76	1746.67	988.544	69.9372	2027.82	195.303	2469.17	2084.62	917.986	1671.74	1913.47	1750.88	2012.68
235.108	1450.88	2297.14	299.557	-384.032	4037.93	249.332	2308.57	1836.08	2461.08	394.543	1239.95	-238.345	664.015	1836.27	1274.31	2076.73	1213.67	2880.76	572.131	-847.683	2771.32	2810.14	2241.88	2155.7	1657.03	2405.02	1169.82	19.6085	3335.91	421.502	984.715	1812.02	3837.35	2627.34	487.652	1081.49	2224.15	2236.4	1449.54	1031.39	1971	273.35	2463.68	742.823	1940.95	4072.78	3140.99	2198.8	899.979
235.123	2018.04	1867.68	1444.44	276.832	3306.06	344.153	1549.04	823.962	1326.07	-291.483	945.081	1537.53	-680.574	3227.98	2586.64	3861.27	1981.79	2143.29	1672.17	553.218	3762.82	2923.55	689.887	1214.97	-136.673	1350.21	1874.59	219.71	3218.01	777.599	1540.57	1502.59	4228.63	1825.98	2645.83	2008.63	617.584	3371.11	1473.16	861.462	1307.65	1377.36	1548.28	2425.37	116.653	1591.78	3908.84	2857.67	936.972
235.138	2594.16	2877.18	2310.88	-102.013	1211.03	836.854	1990.62	787.465	1666.63	-220.858	71.298	1812.46	638.01	5481.83	3936.77	5242.13	1000.26	1767.71	4614.66	687.025	1019.86	1850.2	2640.98	3789.89	339.941	1464.38	1614.85	-887.817	3799.96	-153.953	627.573	2601.54	2780.89	200.317	859.497	1522.8	2097.87	2315.1	2390.68	-199.559	4674.22	840.997	1497.63	2046.29	2877.93	2047.88	3407.59	3405.99	801.226
235.153	2506.49	1603.59	3495.99	-116.511	3239.16	2162.7	2177.35	2010.62	-952.028	-561.674	1026.8	2233.4	1937.19	2792.43	3218.07	3308.66	2833.32	1408.44	5330.58	717.788	827.324	758.528	1259.49	4448.39	2309.58	2542.9	737.174	1471.14	4847.21	1364.19	2201.21	1229.69	3413.4	830.563	945.054	924.316	2769.22	1510.09	-197.96	472.563	2032.04	-0.383313	1255.22	247.036	53.2017	174.259	697.26	1712.23	671.033
235.168	-11.5256	1837.98	1919.84	1246.82	1563.43	899.535	951.31	1545.77	1703.4	1162.02	2885.47	1015.21	347.685	976.115	1291.73	2894.42	2472.79	1484.89	4043.07	1126.72	1777.62	311.739	2688.79	2566.33	2192.45	2698.59	912.227	1655.01	3522.54	146.192	2474.76	1712.48	2379.58	1847.12	2318.65	1821.56	483.138	1710.9	-533.848	723.976	1770.84	1880.64	1134.39	323.788	974.48	2736.56	1669.02	1295	1597.25
235.183	2409.96	1261.26	2077.57	1594.41	1817.58	469.567	514.76	1719.17	986.046	516.92	1442.08	1569.34	412.292	1127.98	1228.22	1111.02	1546	1405	1355.69	1119.06	1373.34	733.225	2500.01	2151.84	2354.13	1815.57	1911.26	1096.65	2849.35	1578.92	1171.78	1846.81	1940.98	1331.7	1303.17	636.413	1445.51	2301.9	2005.39	703.149	760.222	-390.26	2804.38	916.999	2581.44	1560.84	981.726	877.36	1366.67
235.198	1582.02	989.385	2199.77	437.275	1948.81	1009.29	634.018	2361.26	1547.43	515.922	231.77	1590.52	1567.81	652.852	1670.39	1737.37	888.404	1260.72	1421.91	1526.33	1447.19	1960.46	3744.5	2254.94	1041.96	2110.77	717.871	558.944	2003.33	950.372	2089.1	486.772	750.646	2100.11	514.371	790.329	2049.33	1088.81	3422.3	1588.2	2544.37	87.2309	1854.55	1787.11	3515.66	1464.66	493.134	866.937	2002.18
235.213	1191.19	1550.66	2933.8	985.511	1456.06	2069.76	1057.4	987.655	1045.19	-83.7069	781.864	2823.02	1402.15	1836.14	2178.27	929.777	2180.12	1959.15	1658.88	1772.72	617.18	1571.05	2735.8	2939.4	1090.96	1704.53	1763.89	2181.41	3821.96	1279.07	1846.19	-164.282	576.814	2709.82	1143.9	944.542	1547.22	-73.4358	1375.72	1822.01	3546.26	692.678	1177.82	585.699	2781.59	1542.05	1284.32	1872.64	1131.13
235.228	1768.7	2673.59	1991.91	567.457	2319.02	2329.65	1285.77	1244.32	363.442	1780.69	1590.78	2160.36	1208.46	1907.15	2438.44	1205.61	1353.67	1591.08	2588.8	692.987	2097.96	757.91	1554.47	2441.94	220.952	1390.54	3283.48	3263.64	2933.77	1391.94	1208.41	718.927	1042.6	2769.92	2221.39	472.094	1422.89	2726.05	965.993	1619.12	4262.02	-115.383	926.238	1588.86	2688.51	-105.213	1393.59	2284.65	715.867
235.243	2395.34	1852.42	3426.59	913.777	2037.32	1299.97	1603.54	1444.2	1599.03	585.453	1094.05	1228.6	2255.89	2369.81	719.699	893.36	780.691	1391.05	3219.32	1644.87	1692.52	788.02	1346.22	2117.99	863.743	1167.02	1049.98	1720.11	3109.98	1311.7	1509.01	1320.73	1894.46	3232.52	2759.2	607.187	725.228	1683.1	1671.97	1326.58	3658.13	606.216	1229.98	3077.29	2848.6	1046.17	1010.9	3098.23	853.505
235.258	1996.27	1349.15	3891.35	543.282	2318.84	600.484	1880.35	1112.37	1574.32	483.283	887.958	815.857	1312.29	2215.31	1630.37	893.054	1500.94	981.835	2216.63	1240.36	1583.47	1861.64	1318.5	2014.06	1113.49	1307.46	1604.65	1746.81	3431.04	993.88	1207.87	2390.57	2818.06	2633.28	2405.02	552.271	535.156	881.577	1666.21	642.712	2733.55	2346.95	2722.19	2998.39	2052.49	1110.33	943.931	874.146	1583.36
235.273	1410.96	1748.84	3088.15	417.667	1823.65	1170.34	2354.63	962.296	1899	1994.08	1277.29	1262.02	950.723	1749.31	1746.71	778.678	1900.31	1617.92	1958.88	1092.58	2506.61	2966.66	1394.32	1172.94	2685.03	1588.21	2450.71	2624.17	3138.17	1265.06	746.727	1601.09	3378.48	1674.84	2863.8	1664.33	1027.07	495.551	1331.82	905.327	2731.87	3441.39	2108.14	2702.25	1824.18	1597.33	1960.36	816.433	1654.35
235.288	2177.84	1180.35	3128.26	1676.45	1050.41	407.794	1898.51	1761.79	2397.72	1420.5	578.472	217.064	-79.6775	222.788	2200.65	1710.39	2275.92	1822.62	1350.57	930.827	588.8	2279.74	1538.51	1475.16	2244.42	1669.08	713.487	3023.34	3237.25	1602.78	1979.15	54.4286	2887.24	2447.88	2613.79	2228.09	1339.16	1639.92	1623.05	2.29853	2712.8	1548.91	1187.86	2460.6	1029.66	1784.52	1248.57	1228.83	1271.9
235.302	2711.27	2192.99	1625.32	1191.55	1644.94	771.918	1797.34	2284.91	1388.84	567.819	778.979	276.454	100.255	565.918	850.885	2084.01	2528.98	616.555	713.483	2049.06	569.894	1715.89	1285.8	1834.06	1725.73	1792.54	109.964	1285.64	3146.91	1541.52	4266.97	-737.699	2347.54	2936.88	1518.25	1345.69	2070.68	1647.44	2217.22	687.038	2341.16	1224.16	1135.47	2419.33	1419.92	2049.01	934.642	1932.09	721.697
235.317	3115.08	2305.17	1469.89	1486.61	1935.68	1086.07	1873.9	2283.99	1190.64	105.976	597.345	1369.91	432.202	809.78	1679.72	1782.91	1992.25	1337.6	1259.43	2635.66	1133.25	759.826	1962.09	2146.58	1502.37	2252.84	630.851	1262.26	2896.47	1701.22	3637.85	519.899	1235.96	1951.86	1717.27	1399.28	2701.78	897.133	2686.51	1681.02	2635.17	1310.27	1852.62	2093.18	1809.59	1695.83	586.188	2311.35	1575.65
235.332	2899.91	1437.54	1686.5	1291.27	1621.67	1355.94	2322.48	1769.07	1352.02	-205.1	838.715	2507.3	327.062	1814.31	1135.86	857.526	1844.63	1931.32	1744.09	1860.97	1884.17	71.7275	1479.94	2101.1	1463.63	1983.22	1216.58	1286.96	2469.73	1731.2	1713.92	1909.71	1529.15	1527.84	1257.9	1531.16	2736.62	794.634	2741.14	2477.44	4094.47	1622.56	3006.58	1413.3	1203.97	1068.85	1426.32	2075.41	2187.11
235.347	1481.04	802.554	1741.98	1013.67	2219.45	1310.61	2375.14	1370.69	1277.17	-94.81	1258.25	2928.92	1209.44	2108.84	558.837	1488	1713.07	851.188	2078.68	1221.34	1736.82	1625.6	1163.31	2137.29	1255.97	2347.84	2220.72	774.548	2938.79	1896.83	1313.96	1543.34	1930.77	1512.36	1054.54	1234.07	2153.02	641.051	1875.4	2490.89	4033.52	1824.31	2206.07	952.175	1161.73	401.325	2195.81	1910.62	1868.96
235.362	1427.53	245.469	2070.57	948.893	1813.54	1432.51	3162.7	2208.98	1427.65	423.686	1346.85	2135.43	637.097	1399.82	594.393	2057.88	2079.33	1560.81	2913.59	1346.04	2107.79	1858.54	1101.23	2353.82	597.39	2174.21	2220.81	1253.73	3867.32	2051.88	1826.96	1070.28	1653.76	2406.77	939.187	1635.7	2129.75	1526.55	430.394	1806.7	3135.34	1576.3	1382.18	2089.14	2578.69	785.459	2591.67	829.336	540.08
235.377	1542.13	-30.7243	2549.21	310.234	2241.93	2008.76	2473.99	3369.67	1116.97	646.641	1277.47	1622.77	74.3823	790.172	850.531	804.753	1978.13	2231.27	2399.24	1615.85	1145.9	1299.11	467.236	1717.12	-192.877	1997.63	1572.85	1038.13	4566.43	1434.64	2491.46	1033.89	1479.06	2793.62	546.935	1338.93	2104.64	2680.09	919.237	2132.25	3097.3	654.53	270.055	2884.6	2293.57	720.248	3131.18	1052.83	-2.86377
235.392	1696.28	1144.18	1892.47	893.788	1807.6	962.602	1667.6	3198.01	339.613	-10.9223	1189.92	1677.87	144.653	1299.13	754.81	1486.29	1777.39	1869.13	2675.38	1710.2	326.017	2209.85	639.685	1517.83	138.505	1160.28	597.795	326.747	4328.53	843.648	2331.17	328.586	1680.44	1340.56	369.537	984.401	2090.27	2369.45	2143.02	2575.74	3389.29	534.68	498.569	2518.88	2138.56	1353.36	2947.07	1304.71	179.39
235.407	1426.76	1967.76	1404.48	1863.22	943.696	449.071	1327.1	1681.11	952.742	-534.894	740.193	1353.3	431.958	1299.89	1095.06	1913.88	1293.8	2222.6	3844.44	584.946	608.688	2350.09	358.843	1888.96	971.336	539.282	814.229	1499.57	4095.83	1144.56	1390.01	329.345	1908.03	1011.05	604.467	628.09	1947.66	1856.49	2171.81	2375.12	2339.87	1525.14	1763.33	1601.38	2084.72	695.501	1603.09	1908.77	833.231
235.422	863.895	2185.77	470.906	1118.27	1453.02	628.831	603.862	804.917	1802.6	439.998	613.563	1600.21	1025.09	1256.6	407.625	3029.93	2060.7	3716.26	4284.96	122.106	954.188	1479.38	269.758	2029.1	813.129	2367.86	1255.07	1889.92	2519.79	1493.61	1575.92	1106.23	1663.22	1548.95	941.5	808.087	977.383	840.077	2122.17	2967.1	1411.06	1706.37	3011.67	1581.06	1335.42	1545.86	1608.63	2553.96	2064.54
235.437	348.398	1660	1107.05	2203.68	1620.34	979.204	1381.59	384.869	2096.17	620.453	1723.35	2027	1488.74	1543.27	1689.4	3609.8	1431.96	3193.31	4510.69	423.458	1735.14	1942.06	-132.601	1516.69	1005.38	2129.3	1665.86	-89.1639	1954.47	2034.55	1032.48	640.028	1772.37	2221.25	1158.17	1972.69	600.653	693.411	1669.61	1432.89	1621.91	1906.25	3058.57	2327.3	845.109	457.174	2130.46	2698.42	2120.04
235.452	637.088	1637.7	2137.47	1749.36	1763.3	1839.42	1814.34	506.967	723.306	136.243	2350.11	2338.72	1470.15	1705.91	1156.74	3108.49	1726.43	2812.27	4018.85	97.9121	1723.12	2183.18	793.132	3169.13	686.289	342.73	1684.66	467.764	2815.94	2513.48	1016.64	1004.95	3836.41	1346.98	1615.35	3505.37	1829.69	1729.95	1138.83	83.5424	2272.71	1080.22	3378.37	647.962	1183.12	1094.18	1506.67	2338.2	2485.42
235.467	2392.25	1669.04	2633.84	1347.86	1808.98	2049.91	1336.58	870.754	1280.38	932.673	1182.83	1260.35	3861.84	2221.42	1240.56	2252.47	2696.51	2528.26	1487.15	1102.58	612.064	1884.94	779.103	2456.8	997.879	1145.15	2634.65	1148.72	2598.97	3365.77	2088.85	1168.28	3045.52	900.565	2006.99	4656.41	2093.25	1525.99	839.168	1085.62	3088.18	49.9492	3323.4	510.452	1163.51	1662.09	1479.69	1511.98	2252.57
235.482	2647.85	1726.33	2404.02	1323.15	1319.14	1058.22	2816.69	2234.5	1623.15	1157.35	1356.21	2260.06	2558.26	2188.07	1044.72	1532.86	1317.68	2392.9	1843.54	1760.19	2118.61	2204.56	1284.77	2351.34	2277.98	1774.31	1660.46	1593.48	3524.41	1806.64	1664.68	625.016	1947.79	1865.14	2651.33	2709.77	2176.25	1799.49	470.586	486.341	2169.77	666.142	2290.04	1972.12	1635.59	1874.29	2215.73	1336.44	1451.67
235.497	2084.41	2586.02	1690.08	883.47	1352.37	2005.14	2943.36	2337.64	1209.39	1147.35	1802.58	2760.37	1775.21	2768.21	836.447	1112.02	1052.73	1745.47	2389.06	1795.27	772.636	1250.59	1831.88	1799.76	2121.39	822.901	1595.61	953.556	3375.03	1683.39	983.352	1115.37	2278.55	2342.09	1960.46	2526.23	2522.99	2220.19	612.605	857.357	2564.28	1233.03	1352.01	2321.63	3125.04	914.703	3310.82	1680.5	2083.49
235.512	1896.77	2511.26	1900.41	944.817	1256.73	2108.34	2140.5	2326.22	2006.39	1141.81	1322.12	1232.1	2144.34	2035.82	1536.22	1085.37	1426.67	2894.78	2354.78	1469.77	881.754	1543.52	1955.22	2789.58	1408.66	1277.14	1766.45	924.916	3075.57	1897.28	1974.73	1260.13	3617.72	1743.52	2391.57	2442.53	1706.7	2674.39	1276.43	918.437	2641.17	820.907	2101.86	2231.54	1024.73	933.326	2737.79	2473.09	2438.05
235.527	1656.84	2582.4	2455.92	713.924	1731.01	1823.39	2390.35	1728.63	1774.88	486.948	1358.87	1660.17	1891.72	850.24	990.81	2131.47	1260.56	2900.45	2996.41	876.87	921.331	2496.91	1342.99	2268.89	1372.19	1963.36	408.316	169.424	1999.68	1207.8	1459.07	1706.02	3156.26	1677.11	2023.79	2052	1505.14	1897.54	1757.96	2279.45	3371.85	1010.52	1833.28	2283.3	1313.95	205.365	2161.56	1613.36	2653.23
235.542	1619.48	2011.8	1372.15	1277.59	1991.67	1146.71	1569.04	868.597	2181.37	260.524	507.936	2213.45	666.755	1272.96	2409.38	2402.47	2108.97	2223.07	3453.17	1124.84	1811.15	3158.59	1357.15	1921.31	1178.31	2297.49	256.147	328.437	2657.74	1705	2188.68	878.76	2542.29	2550.71	2530.08	1260.76	1920.8	1652.03	1805.91	1062.64	2440.29	1224.03	2280.05	2567.94	1312.68	1495.45	2303.47	1356.75	2390.68
235.557	894.915	1055.29	745.626	1160.75	1793.52	780.632	2152.47	591.607	1339.43	646.785	1108.27	1953.82	896.343	1317.97	389.967	2709.5	2906.46	2071.3	3143.43	777.289	2543.14	2596.22	2305.91	1835.44	1281.96	3390.34	996.585	574.862	2237.52	1513.82	2620.87	1251.15	2158.29	2423.96	2296.59	973.419	1731	1579.33	1261.89	903.416	2161.76	1588.73	1920.64	1972.67	1318.33	2302.17	2105.52	701.54	1439.65
235.572	1188.16	2014.78	1121.21	1045.15	1972.59	1663.09	2909.19	1003.79	2568.61	1029.61	694.21	916.264	-68.0606	1405.29	1102.27	3542.86	1925.78	2953.9	3084.18	977.067	1035.86	3290.13	1555.74	2227.64	1514.14	1193.1	1707.76	579.99	2241.75	2003.93	2437.41	788.99	2865.24	1879.04	1071.93	1608.04	1432.08	1813.2	1748.46	520.268	3443.71	328.219	1669.99	2098.96	1763.03	628.469	2531.61	1765.34	1364.15
235.587	1801.65	2167.32	827.502	1447.06	2047.07	2297.71	3201.61	428.988	1429.51	1653.27	792.372	713.364	1354.94	1704.47	1063.49	2379.4	1477.61	1992.11	2642.72	1444.14	1213.65	3213.77	2569.68	2909.32	716.612	1350.6	941.443	564.014	3889.04	1667.69	2239.66	1013.15	2194.32	2502.65	1174.15	2414.21	1874.79	946.201	1969.12	573.63	2715.4	1068.35	1652.32	2440.97	2382.97	1411.44	1884.54	1565.54	642.087
235.602	1719.42	1708.22	1039.75	1815.67	2221.22	2195.14	2755.36	432.074	616.643	1965.14	905.783	1307.32	1698.38	1794.69	1617.82	1373.7	1848.28	1734.91	3139.68	1276.57	1635.46	2796.3	2310.1	2802.29	1568.97	2633.24	673.364	212.918	3407.62	2183.58	2882.65	1699.7	1876.06	2690.48	1441.07	2292.19	3150.38	904.082	2037.78	786.256	2897.76	1031.3	1933.66	1821.95	2540.5	1249.87	1190.61	1979.17	1684.36
235.617	1488.59	2389.34	1107.18	1000.58	1218.26	2024.76	2323.78	1338.4	741.124	1118.82	480.191	1260.84	1353.92	1749.51	1627.06	1772.22	1605.67	1988.24	2708.56	1186.5	1795.96	2071.62	700.143	2823.47	1872.53	2242.17	941.939	1805.7	2226.75	1775.9	1927.38	1486.06	1896.88	1462.9	2368.94	1827.97	2456.66	734.17	1671.35	578.322	1953.73	1405.8	2554.44	1040.86	1730.57	1057	441.846	1772.63	1538.26
235.632	2618.05	3943.35	1297.3	617.53	2136.92	843.294	2405.43	1702.4	106.588	1503.48	1464.58	946.916	1032.56	1413.06	1440.4	3181.45	2947.88	2091.51	2875.06	891.952	2674.5	2117.18	2239.89	3553.77	1706.32	1931.21	2148.28	579.967	1874.27	2049.7	1671.89	2299.55	940.735	1586.87	4000.31	1208.49	1400.65	828.206	1208.02	1669.22	1933.86	1686.3	2854.19	1857.31	2041.2	1466.91	441.376	1524.4	2668.09
235.647	2768.3	3667.5	1484.59	1708.29	2265.96	1348.84	2656.9	2146.54	1063.92	1372.93	1354.07	997.188	1140.01	2757.12	1455.53	3799.84	1637.43	2948.03	2963.93	1252.5	3119.98	2029.49	2017.97	2642.51	1396.59	2167.07	3265.72	-694.453	2257.79	1566.51	1734.9	821.757	1462	1795.5	3211.07	1122.02	928.829	-11.474	1097.27	1790.09	2145.84	761.508	2145.7	2743.69	1310.64	1936.44	964.357	429.815	3403.15
235.662	2818.77	3649.99	1551.39	2249.7	2027.19	1352.67	3017.37	1355.52	1454.54	1125.43	664.255	2083.58	108.201	2677.7	2872.18	2235.9	884.446	4122.31	1689.48	1686.83	2168.05	2488.51	2122.04	1309.83	1148.8	3336.61	2792.2	-75.0554	3596.24	2224.68	1498.46	1133.6	1293.9	629.166	3185	886.815	1343.62	332.901	187.076	-171.991	2005.03	805.785	1972.96	2011.43	1684.52	2151.44	2382.46	1415.53	3232.85
235.677	1862.66	3845.33	1895.89	1937.52	2921.69	1164.32	2169.82	1619.11	1333.96	1781.24	1063.75	856.113	382.681	3080.1	1738.94	1072.62	1598.8	4277.26	1658.48	1847.25	1800.78	2668.53	2106.86	1444.36	779.843	3032.18	1775.95	1959.31	3176.75	2207.97	2419	2682.57	1691.48	1034.44	3383.51	2034.16	1165.96	1177.32	313.406	-576.931	2015.78	1052.78	1275.64	1466.98	2929.26	2599.8	3354.14	1942.83	2533.98
235.692	757.989	2273.06	2439.72	2192.62	3157.58	638.665	2248.95	2405.12	1854.15	432.71	64.9973	1142.47	467.015	2441.6	1470.74	945.841	1893.13	3725.47	1510	1441.47	885.224	1156.7	2395.76	1645.32	897.441	1998.2	1103.29	2552.86	2203.98	1713.37	2188.03	2384.76	2144.29	3341.45	3562.55	2212.38	1619.1	1265.07	1808.45	-470.322	1614.7	1657.41	-0.932319	2090.59	2588.98	2056.44	2317.86	2430.93	3183.39
235.707	1090.43	1470.06	3095.5	1519.74	2977.65	1122.34	2540.68	1793.01	1719.21	-466.984	834.03	1745.49	611.071	2453.12	1624.34	1452.42	2517.41	2184.66	1555.33	1417.23	1241.67	905.817	1424.8	1234.93	862.979	1864.11	1359.61	1453.83	2790.09	1638.65	1647.58	1869.94	2376.05	3639.67	3198.62	1624.62	2086.42	921.7	1969.27	370.454	957.369	1017.24	652.482	1760.8	1388.75	1601.81	1902.82	2624.94	2148.03
235.722	1293.56	1670.79	3170.64	1586.88	2679.22	1155.97	1903.75	1236.9	1525.38	-45.3521	1645.35	1668.49	1605.26	2572.05	2000.17	2186.68	1841.91	1643.53	2928.97	1506.11	1230.89	426.347	1161.68	1225.8	205.29	2021.11	1198.2	1684.24	2609.67	1799.61	1736.95	1072.03	2827.97	3207.53	2907.13	1215.74	1437.14	758.827	1947.84	557.443	1595.64	1030.96	1075.52	1653.03	1000.77	1813.94	1518.46	2449.28	1475.3
235.737	1876.94	1329.65	2528.58	2008.56	1957.41	1052.36	1885.26	1853.27	1843.17	338.202	1553.32	1544.27	1712.51	2226.77	2636.41	1283.74	2887.95	1488.25	3077.97	705.011	954.788	381.232	696.337	2140.52	532.231	1775.39	1334.68	2629.96	2206.69	1931.77	1881.85	523.457	2542.35	2321.04	3527.43	675.041	832.07	-119.608	1072.52	642.873	2753.78	1046.43	1225.91	1988.88	973.13	1473.52	1937.05	2499.56	1890.67
235.752	3181.49	512.744	1870.52	953.233	2805	1199.18	2144.97	1049.32	2266.62	-147.286	1335.94	2089.58	2245.76	2035.54	1879.81	737.218	2232.6	1147.9	2781.1	1215.51	1439.74	1011.95	1274.56	2005.24	1398.2	2037.24	2138.72	2625.65	2362.32	1322.04	2328.78	385.953	1714.65	2395.69	3676.76	656.883	526.439	188.95	1261.66	167.497	3111.84	1757.83	1865.6	1260.58	1169.08	1723.21	1289.29	2224.37	1737.9
235.767	3552.09	665.339	2558.29	530.701	2859.84	525.99	3358.82	1216.33	1945.74	363.132	1412.87	1679.14	2060.22	1761.75	1483.58	1560.86	1270.22	1577	2798.24	1727.11	2829.61	1123.15	2177.89	1890.82	2142.73	2719.84	1957.92	2843.25	2789.92	1781.97	2393.84	745.494	1827.63	2417.68	2784.61	859.236	2301.17	1300.68	570.971	-249.3	2735	1971.57	2707.43	1011.69	1536.47	2015.03	1301.95	2311.15	1771.82
235.782	2253.19	1210.52	3871.31	1031.62	1378.46	691.742	3103.8	2142.75	1346.37	1679.55	1367.27	1002.71	2026.07	319.763	1765.97	1761.47	1768.49	1180.83	2387.28	2631.79	2327.67	1170.99	2969.43	2544.2	2526.79	2832.11	1997.98	2582.65	2903.77	2608.13	1587.19	929.236	3215.41	2048.92	2145.46	1338.72	2797.55	1175.21	580.214	-576.511	1932.81	957.015	2131.35	1413.2	1536.15	2465.96	1823.56	2313.09	2104.76
235.797	1973.59	2174.31	3253.73	1316.93	995.027	2068.69	2814.19	2249.92	1781.17	1973.79	935.731	1513.88	2399.04	-128.58	2430.58	1915.31	1683.4	1469.27	1212.93	2337.81	1276.12	2112.88	2229.96	1788.66	3230.88	1679.29	1954.37	2080.8	3398	2010.74	2021.77	-479.79	2707.28	2946.01	1410.23	1655.17	2574.74	1560.13	2110.5	216.739	2644.47	802.095	2075.37	2352.49	1630.88	1838.72	1895.59	2499.48	2398.09
235.812	1517.58	2614.92	2535.01	698.683	1083.95	1879.37	2565.93	1689.44	1743.87	1007.31	541.299	1930.58	1614.85	676.592	2530.95	2971.2	1064	2963.65	2371.93	1728.17	1747.42	2589.97	1383.89	914.628	3180.82	1742.58	718.943	1600.66	4044.04	1353.24	2385.73	47.6481	2078.03	4990.99	1102.35	2159.29	1826.96	1940.17	943.802	1392.47	2740.84	1683.17	2022.05	2217.61	1734.18	1156.56	2158.51	2415.61	2141.38
235.827	1351.1	3189.11	1931.6	838.238	819.555	882.992	1531.19	1289.82	1440.83	948.631	910.844	2320.6	610.324	1771.23	1590.08	3482.3	1536.66	3379.32	3109.05	1435.95	2699.43	2123.14	1121.13	2135.77	1923.61	1829.84	378.961	458.196	3668.17	670.749	2092.76	993.879	2926.17	4708.24	1078.47	2496.73	961.221	1588.96	290.442	2447.92	2454.58	2037.1	1300.36	1586.04	2008.19	885.203	2090.68	2298.07	1507.78
235.842	1156.94	3658.62	655.485	1040.57	1407.78	408.312	1998.22	1091.15	686.33	2049.16	1049.38	2315.23	1535.06	1826.39	1562.38	2279.09	2106.48	2793.37	2225.02	-50.5138	1715.46	1474.98	1607.22	1862.8	1093.06	1139.51	864.351	733.56	2574.48	567.549	2435.87	794.945	2346.55	3985.21	1314.74	2240.01	1545.17	491.269	1198.61	2288.74	2683.38	1949.79	1117.08	1321.98	2036.54	209.88	1838.37	2185.32	1356.77
235.857	1319.64	3211.33	690.904	497.373	1892.08	1282.95	1579.79	1238.79	1508.44	1144.52	634.051	1823.22	2404.6	1717.33	2564.95	626.541	1819.55	2235.79	2002.91	44.0116	1119.04	1816.42	2260.18	1787.72	1036.66	1427.15	1170.11	1327.47	2154.43	908.897	2185.9	631.197	1372.82	3530.47	1954.22	2130.01	2079.05	297.993	1455.51	1388.55	2410.71	2547.96	1510.93	1528.76	1014.71	750.45	2327.74	1440.92	1529.93
235.872	2013.95	2398.02	1600.27	277.886	1240.84	984.811	1746.01	1548.66	3033.57	339.778	665.755	1891.83	1814.78	2385.48	2222.29	38.1418	1636.51	1565.8	2356.25	910.942	1161.33	2868.47	1556.36	2062.9	2114.99	2385.18	1321.54	1113.9	2153.68	1436.8	3245.54	1305.1	2043.06	2658.6	2061.38	2317.37	1901.7	1117.51	1040.13	1918.77	2428.91	2163.35	1366.24	2090.94	1055.28	861.425	2174.37	-183.611	1110.89
235.887	1005.32	2031.09	1398.98	-45.342	1113.59	838.97	2186.35	2082.4	3165.01	-315.638	955.186	2055.85	1407.8	1379.43	1566.58	284.164	2102.65	1593.09	2047.67	1163.32	925.914	2085.44	1311.89	2078.37	2061.88	2858.77	1626.67	1609.01	2694.96	1638.43	3358.57	1304.1	1945.77	2381.89	1660.67	1590.52	1406.99	1388.25	1127.73	2173.43	1544.69	1755.55	1530.33	1821.95	1510.8	1281.4	1367.15	-273.597	565.852
235.902	657.705	2277.96	691.975	205.338	1555.23	762.363	2494.05	3589.93	2895.22	778.741	1641.33	2222.8	1041.95	1036.21	1531.19	511.017	2015.3	3110.72	2367.92	1716.58	1163.38	1651.03	1926.16	2305.62	2215.71	2148.24	1625.48	1766.4	2475.27	2056.51	2856.84	399.188	2069.92	2265.02	1637.36	1537.72	1381.1	1226.2	1265.57	1417.53	2178.51	1152.82	1385.75	1411.97	1243.5	2331.45	1915.53	1243.45	1238.8
235.917	516.949	2151.04	965.128	86.2909	1272.96	1344.35	2815.23	5085.11	3776.41	1816.1	2718.38	2724.97	1702.59	921.518	2287.35	1155.1	2367.58	3293.63	3082.24	1366.68	1362.87	1761.66	2749.96	3103.81	1941.09	2710.22	1809.55	1825.64	1917.18	2444.08	2730.99	478.733	2648.25	1490.92	1832.91	3043.89	1494.78	933.921	2200.97	1274.25	3957.78	994.895	1854.08	1545.76	1927.84	2587.64	2078.36	2031.5	2811.09
235.932	286.649	1873.11	1905.42	742.253	1657.91	1663.36	2589.9	5823.75	2578.42	1854.89	2292.47	3487.8	2251.08	285.474	2695.56	1814.5	2349.13	3341.03	4155.02	444.021	1799.7	2014.56	2835.46	2586.16	1706.87	3742.57	1637.09	1552.1	1319.72	2393.89	2540.82	1004.77	2289.91	1898.28	3491.65	2839.44	1643.01	810.035	2919.49	1784.43	3526.67	913.385	2454.72	2433.76	1621.79	1923.14	1193.26	2434.23	3163.03
235.946	428.741	1520.65	2903.07	2225.21	1632.73	1778.05	2612.05	5095.43	1195.45	1647.46	1255.88	2931.58	1510.72	1565.91	2824.69	1767.01	2031.21	3009.39	3882.92	281.336	1993.87	2383.33	2529.76	2556.69	2525.91	3321.63	676.462	1802.21	1476.95	2025.26	2031.23	1177.55	1761.02	2383.65	2714.69	1618.83	850.856	1090.36	1554.69	2847.58	3707.98	908.97	2079.34	1491.63	525.486	1476.76	1104.58	1992.43	1886.4
235.961	1273.64	2045.72	2708.7	1476.41	2360.7	1466.21	2031.03	3507.65	1408.12	1804.44	986.744	3433.76	2152.9	2693.54	2189.82	1108.83	1982.61	3839.84	3661.04	1271.36	1209.62	1406.52	2586.49	3275.19	2697.64	2185.01	595.457	1341.37	2128.92	2617.58	1542.59	961.825	1803.24	1691.06	1798.85	1411.41	1904.6	158.884	1369.68	2930.83	3108	1331.24	1113.33	1139.4	106.323	51.9391	945.09	1459.5	1968.48
235.976	2048.7	3441.6	2133.37	1808.62	2360.11	1296.5	1504.05	2296.92	927.058	835.664	1267.33	4418.2	1572.88	2075.92	1230.92	1012.86	1380.64	4145.29	3079.62	1231.36	987.567	1345.56	2784.87	2287.47	2127.39	1906.45	1081.34	580.379	3274.53	2600.29	1481.2	1033.22	2010.71	1106.16	2283.87	2141.2	2435.75	189.329	1447.56	2379.13	2321.46	1073.82	2312.84	2150.46	1142.43	988.984	1768.02	1461.53	1602.6
235.991	1750.66	3306.74	3027.54	2199.58	2701.21	716.832	2406.48	2663.25	462.044	636.472	1218.9	3081.45	650.711	1555.24	328.172	1273.81	1123.68	4597.66	1749.34	1429.74	1125.3	886.861	1274.08	1217.22	1362.51	2109.26	661.618	919.273	2547.6	1647.72	1516.39	1545.9	2753.98	789.334	2574.38	1551.67	2783.88	542.315	1012.12	2013.14	1500.82	983.009	4338.03	2298.53	683.511	1546.05	2141.3	1969.22	1161.32
236.006	1308.63	2365.74	2376.57	634.159	2330.37	1154.26	2197.51	2513.15	579.636	647.845	1531.51	2413.68	918.413	1847.35	1002.28	1330.3	2358.57	3688.53	1206.37	1235.94	1627.95	1006.41	1779.43	2330.32	1030.96	1731.56	278.566	1781.83	1843.52	1291.59	1845.1	1676.46	2171.98	1457.43	2293.66	936.79	2748.97	1126.63	1724.2	2084.2	2480.52	547.272	4698.11	2439.88	681.26	1208.84	1432.89	2237.29	2069.61
236.021	2081.05	2383.85	3150.73	1171.64	2386.82	1705.09	2803.76	1791.1	1314.25	369.591	2331.45	2758.16	2154.45	1586.6	2984.11	1784.28	2419.23	3031.79	2330.99	1235.94	1996.24	2230.35	2733.38	2902.79	1596.18	2220.4	335.694	2512.3	1263.35	1319.65	2288.1	1117.92	2202.2	2433.91	3010.55	1929.92	2867.38	2820.7	1558.5	2118.31	3942.99	956.591	4957.42	3328.39	707.137	1279.24	2048.91	1368.19	2274.9
236.036	1615.84	2858.86	2023.24	1348.06	2962.33	2761.83	2764.44	632.759	2145.97	1816.71	2887.11	3317.09	1554.34	1932.53	2993.1	1616.1	1873.23	2086.71	2937.62	2383.84	2252.81	2300.15	3869.52	2655.49	2000.34	2524.01	682.14	1929.89	2753.93	1971.89	1908.23	1042.58	3551.81	2355.25	3851.43	2801.44	2398.73	2461.98	1245.78	1468.87	3861.54	1707.43	4128.66	3285.4	788.857	1424.85	2553.24	1877.25	840.167
236.051	711.146	2506.41	1765.71	2226.52	3469.24	1469.93	2740.15	2640.61	926.76	1013.21	2925.73	2427.61	559.399	2023.34	3013.26	2343.73	2404.18	1939.33	3376.98	3207.21	474.35	1584.03	3028.98	2695.23	1698.57	2321.84	398.881	467.527	1719.34	1725.94	2956.54	1127.89	2642.69	2486.87	3474.51	2320.25	1546.38	2772.2	1459.18	1233.05	4200.04	2827.44	3926.75	2368.19	1070.72	990.25	3299.56	2193.62	1595.2
236.066	612.876	2271.53	2001.33	1584.44	3765.82	1152.05	2678.62	1275.99	752.231	164.268	2689.97	2664.42	374.069	1628.3	2038.34	2751.01	2052.28	1326.85	3162.95	2313.98	-1160.38	1369.71	2303.86	1982.35	1164.26	880.117	736.411	-438.313	2004.12	1774	2405.03	1461.67	2572.32	1767.46	2346.91	1940.28	1661.14	1418.44	1676.34	2062.46	3644.05	3075.42	2572.23	1857.73	2590.28	1496.49	2862.87	1831.07	1126.43
236.081	-260.334	1896.37	1509.54	1918.14	1709.33	662.143	2470.27	1821.64	124.393	890.165	3138.51	2574.2	1978.14	2540.15	2939.42	2487.57	2235.87	1857.11	1891.47	1790.41	-1257.78	3087.09	2286.56	1156.41	1460.2	1239.09	2436.01	650.259	3124.98	781.397	1598.5	2904.36	1315.05	1985.78	1507.51	1192.72	2039.67	1791.88	1214.6	725.267	3629.85	1391.36	3436.24	1697.03	4172	778.665	859.874	1803.12	2594.04
236.096	-246.64	2658.28	3310.45	3020.77	443.17	844.397	1209.64	2704.44	999.497	338.988	2788.93	852.66	1167.82	2098.7	2923.53	2262.81	2637.61	544.392	1510.72	438.527	607.279	2885.07	2063.53	1138.26	1532.83	416.62	3213.94	244.909	3562.05	939.488	2793.98	1004.53	1418.95	2454.59	3127.62	1999.66	2103.07	740.287	1208.75	2059.24	2292.66	1097.92	3012.49	1777.79	4023	1284.13	983.586	1626.59	2307.4
236.111	1236.13	672.423	1906.09	2308.99	1364.96	863.321	1122.07	2546.2	1191.44	264.084	1454.61	728.949	90.2119	1214.14	810.853	1270.78	1498.38	697.732	1795.78	780.124	1084.99	2037.51	1837.55	1656.12	849.821	1857.79	1562.53	252.627	2061.7	751.024	2909.82	1274.39	104.321	2292.34	2529.19	325.712	2374.14	724.806	942.881	1045.86	1058.73	2465.04	2917.96	1498.54	2314.79	1051.83	1974.92	2392.61	1312.91
236.126	1336.16	938.715	799.283	1704.24	710.924	384.22	3299.44	2011.36	2068.55	-1168.02	2009.63	955.683	244.781	1565.98	1284.55	1666.8	1685.43	995.092	2235.21	1167.41	1594.92	1675.32	2007.91	1962.03	550.513	805.185	2084.28	300.736	1988.14	168.21	2423.97	1159.49	1323.39	2041.22	2039.48	137.699	1844.93	2258.47	2185.43	1008.62	1277.31	1604.04	3116.6	430.391	893.468	857.928	1832.32	1529.44	1894.45
236.141	1707.89	435.226	219.268	1274.16	1514.77	1128	1381.59	2254.4	2201.61	61.3805	2347.37	1207.03	694.496	988.508	1974.7	529.463	2247.23	1347.74	3105.37	901.588	950.016	-51.4261	658.62	1261.93	671.69	1444.05	1241.6	363.683	2116.68	44.714	2195.41	1199.24	2396.03	1411.71	409.084	1386.32	1786.99	2998.45	2679.07	2449.32	1953.02	800.81	2807.17	1235.84	2276.15	1016.11	3227.73	694.052	2085.5
236.156	2215.71	1485.12	2444.7	1481.93	725.592	848.465	1958.4	1631.47	2323.33	76.3594	1665.34	909.449	905.966	334.716	3335.05	2085.3	3328.3	1381.66	4060.37	1679.74	1068.2	55.4632	1096.02	2582.97	303.162	1688.66	2404.89	249.206	1672.13	622.996	2150.14	1237.29	2935.94	2957.39	2032.59	774.199	2045.88	2369.2	1540.62	2117.88	2112.51	489.654	3912.76	1127.37	1963.88	1831.5	768.497	1183.4	3694.11
236.171	1569.54	2289.35	3022.98	1011.66	449.161	-25.7874	1375.44	1824.08	1127.08	1059.23	3489.99	1900.39	1088.73	1323.2	1744.06	1964.57	820.755	1739.64	3257.57	2395.35	1214.01	902.433	341.06	2541.06	2228.67	1277.02	1585.96	1148.07	1633.62	583.922	549.413	2475.23	2170.97	2358.95	1408.8	319.485	2755.13	2169.57	1517.8	-507.025	2569.66	1268.65	1152.44	696.806	2048.18	727.751	1699.22	1762.48	2467.47
236.186	3108.24	2423.25	3288.06	993.365	1042.6	995.526	2215.03	2232.56	1062.75	1918.35	2994.74	742.374	1641.21	1390.15	656.021	3457.78	2078	1594.37	1533.74	1716.75	635.698	3142.52	2677.19	1609.9	3190.78	810.544	1587.36	2433.08	3486.03	1794.85	1371.01	2331.69	1482.41	2026.59	1660.56	1731.52	2440.84	2089.62	2621.38	-744.368	2661.01	893.1	1036.23	2501.65	2549.14	1129.76	1616.44	699.018	1889.4
236.201	3940.54	2002.41	3847.96	1102.91	1761.05	255.807	3272.88	2501.64	914.62	1.35013	2902.64	953.61	295.869	849.743	1670.49	3813.5	3311.91	2394.89	1239.03	1768.4	437.671	3377.95	2185.01	2174.44	2148.98	2101.46	1748	-22.6779	2941.41	1763.21	2053.41	2105.36	1812.8	846.266	1072.6	1601.64	2822.35	2419.29	2810.54	-215.737	3447.2	2587.78	453.257	1579.24	564.84	2180.18	1899.27	388.217	266.327
236.216	2279.28	2251.54	1798.71	1365.28	835.747	1842.84	1590.9	2133.2	446.16	699.127	2954.01	3593.29	927.668	2662.13	1946.57	3615.09	2604.13	2914.3	2314.92	1824.5	1520.47	1262.32	4232.71	3075.77	557.938	1961.99	1569.09	-354.936	2608.32	2873.05	2423.01	1952.78	1436.05	1789.11	1708.02	2488.73	1363.2	1803.06	1532.17	1696.81	3728.08	2781.86	2391.05	1633.66	2215.45	2568.2	2734.21	1200.71	1192.71
236.231	1981.49	2644.72	1979.17	1124.27	615	915.945	2012.06	919.265	187.89	259.783	3292.35	4469.08	-127.469	2752.87	2163.26	3286.88	2579.47	1541.16	-459.072	870.012	793.66	1299.41	3620.53	2547.79	1931.5	1159.31	1598.38	160.363	2295.18	1608.56	2677.03	766.48	1642.29	4744.68	2350.55	2241.89	1313.26	1362.17	1122.05	709.632	3894.23	2214.29	2295.39	1611.62	1512.45	893.965	2498.26	1744.63	2222.47
236.246	2043.7	2175.96	3304.75	1334.88	-63.2141	430.187	1423.77	1213.77	634.382	1669.47	1802.34	4056.17	1724.25	2226.01	1794.8	2430.27	2281.96	1798.64	2113.27	969.743	1951.42	2185.93	2420.14	3489.65	1246.52	1647.38	768.815	545.011	3650.64	-312.07	2960.57	894.701	2712.73	4282.27	3164.36	1273.53	929.677	909.28	1188.62	1067.78	3994.37	2062.74	2398.57	2200.54	1927.66	1685.11	2314.27	1842.26	3101.18
236.261	2752.67	1841.66	2752.36	-163.399	1549.49	963.74	1850.67	1735.86	1496.22	1552.84	2401.36	3377.84	2427.82	1816.08	1517.13	1564.85	2699.11	1662	1606.98	1720.75	3367.7	3140.83	1434	3107.09	2100.72	1773.11	1273.34	1129.4	3454.28	371.198	1390.23	1101.96	3154.06	2049.12	2332.74	-133.897	2087.4	887.415	1412.06	1861.74	2154.71	1820.05	4090.23	463.084	3085.82	1299.71	1978.22	1346.78	3092.7
236.276	2301.19	2157.52	2808.17	1473.26	1153.78	2189.57	-79.8802	1483.66	1193.61	2930.7	1051.96	3505.71	1794.41	1882.89	1590.91	1543.67	1453.97	458.336	1599.3	1264.07	2282.42	2676.69	1010.36	3210.41	2736.05	1207.2	1113.09	293.222	3484.6	-86.6421	2456.01	1464.3	3065.62	1684.04	1605.48	1344.21	1554.29	-112.89	850.484	-445.813	80.0676	2734.23	3340.2	1381.63	1495.74	-87.2278	2096.26	1102.1	3306.45
236.291	1905.23	2577.75	3835.13	1776.76	1385.57	766.143	399.932	1823.34	1869.52	2673.57	-177.525	4437.37	1482.93	1354.87	1820.13	1228.59	1156.64	1116.93	2021.58	672.867	2882.08	3156.83	1610.5	3681.53	2532.69	3186.02	295.421	-439.118	3874.54	253.081	2626.03	993.685	1875.74	1718.14	2474.54	722.646	-550.427	1064.68	2520.88	407.791	1744.99	1704.44	2875.07	2214.08	953.076	1113.12	3009.21	1070.18	864.784
236.306	2651.81	4075.81	3035.95	1197.73	3045.56	123.107	321.448	2030.64	965.524	2978.96	734.817	3254.92	-663.963	691.774	2616.3	1392.95	1128.49	1431.86	2259.08	518.962	1403.68	2188.08	1383.69	1618.59	2775.84	1581.15	1173.04	2095.37	5107.82	-419.732	2658.82	-175.287	2471.52	1517.18	1456	1124.87	1149.46	110.844	2907.16	487.829	2307.19	1.76442	2819.25	1581.6	1664.47	327.295	1676.32	2653.86	1867.29
236.321	1381.65	1681.87	3453.58	676.745	1074.73	297.069	1151.61	702.736	1037.49	712.86	1110.51	3604.46	1771.5	2191.58	2928.51	669.97	2081.31	2186.24	1391.52	1130.69	2511.02	856.262	2112.85	1356.69	1877.09	824.172	694.488	2282.66	3067.08	25.6994	1844.4	1004.89	2154	796.784	3160.07	2098.55	1615.51	1815.45	2501.59	2674.1	1705.94	181.59	1542.3	446.257	1022.94	1884.38	329.873	1571.59	881.165
236.336	1824.02	1366.96	2769.86	791.525	2003.7	890.948	166.132	1803.09	1959.81	975.727	1911.77	3018.97	548.212	2243.32	1275.47	293.056	2356.55	1721.86	3029.66	1760.44	1934.18	309.633	2624.37	2179.11	1550.09	1680.5	657.929	1687.87	1369.51	1412.8	2264.43	1190.23	3196.5	862.268	2909.81	1373.62	1438.12	955.44	2407.71	1063.44	1844.64	50.9443	1568.3	2184.94	640.879	2510.74	455.586	2410.88	2271.55
236.351	2077.97	1269.96	2800.41	827.232	1343.61	2065.63	2287.65	3190.61	1334.57	1615.2	-112.967	1919.75	302.579	2397	1811.8	716.324	2618.66	2105.1	2350.79	1552.27	2236.42	3296.98	-41.4586	1845.93	2162.86	180.134	1303.3	2093.42	4529.52	1087	2527.92	2967.82	1361.05	3057.99	4099.39	1468.73	3086.39	1477.01	1495.61	1696.3	1720.08	-109.147	870.299	619.184	-590.839	1220.51	1285.94	2555.86	2700.31
236.366	1362.61	768.531	2860.1	1246.05	1504.73	1332.97	2808.94	1746.57	1329.99	410.357	-324.849	1475.71	488.638	3125.89	1118.99	454.24	2384.56	1815.73	1425.88	3289.74	1537.75	2487.33	-288.564	2392.43	1010.17	2168.55	2027.75	1839.46	4681.88	1010.75	2070.81	1937.18	2753.32	2529.99	3217.38	1769.73	2808.47	1110.17	553.777	524.265	3612.69	449.437	871.256	-225.98	1483.31	1645.77	3888.02	865.049	808.209
236.381	1908.72	2386.95	3142.7	1750.54	2533.01	1868.83	2660.35	1396.52	320.804	690.891	1148.78	1337.83	481.32	4246.83	-314.869	653.118	2321.15	1269.53	1550.83	2338.16	1633.61	2592.53	1409.1	2693.23	328.755	2193.11	2320.96	903.043	2615.19	2067.5	1154.63	1035.83	1970.76	2646.46	2813.22	1139.05	1984.78	851.175	1086.13	318.791	1909.62	1032.23	994.905	2378.12	1957.32	1023.83	2114.26	1459.44	1813.54
236.396	2173.25	977.427	2122.49	1328.67	1950.02	2085.95	2362.61	1944.82	1815.7	530.295	1112.15	2552.26	529.33	2357.81	-161.587	1254.65	2364.79	980.643	1124.42	1009.1	-185.692	2000.17	983.545	3903.1	1178.57	1800.16	1556.23	760.536	2340.67	1313.03	1723.48	819.564	667.377	3133.84	1235.11	744.581	2349.54	1236.44	1344.08	802.93	2444.79	1920.09	2694.04	2824.51	2552.48	254.375	2205.06	1833.32	458.576
236.411	2172.21	1358.62	2373.58	1607.94	2593.22	740.156	1465.42	2684.94	2849.17	960.677	1758.38	2348.66	1554.29	1293.86	729.53	1692.02	2431.31	1169.83	1407.87	1130.96	106.888	2139.72	1389.65	3116.45	823.29	937.129	1924.7	1003.86	2541.26	1272.42	1840.77	495.896	998.806	3195.04	1631.53	1401.05	1329.48	30.0467	2204.32	1227.6	1424.73	1763.33	3626.28	2423.54	1732.9	1773.73	820.313	370.615	959.181
236.427	3331.54	1608.05	2077.07	860.985	2667.29	919.197	1473.86	2120.77	2757.39	2281.78	2598.6	1381.6	1440.44	2489.75	1462.43	1857.05	2196.52	1299.46	1404.32	1204.6	1074.82	2561.23	1658.27	3315.66	553.801	1265.21	1315.83	2561.4	1818.91	1029.03	2709.68	860.039	2048.74	1566.34	2285.52	1906.92	1775.32	971.855	1986.21	452.388	2111.8	745.043	2760.79	2176.89	2655.27	1610.54	2046.92	1313.98	1501.58
236.442	2496.14	1406.94	1282.97	710.601	2798.87	1521	1910.74	3213.77	1917.83	4065.5	1248.92	1885.72	871.405	1896.8	1798.4	1654.58	2086.7	1573.72	2561.19	1788.44	726.628	3704.77	1417.9	4261.95	890.335	2150.65	489.669	1689.18	1427.37	2773.64	3065.93	1155.52	3918.83	1578.09	2068.19	1457.79	2188.74	2001.74	1969.44	1026.68	2614.43	271.978	2467.87	1383.57	2587.96	2681.98	1987.07	2564.76	1897.77
236.457	1767.86	1865.92	1411.8	1271.9	2322.32	942.183	2498.46	3047.69	1457.57	3026.93	1595.84	2073.58	1090.79	1707.16	2692.41	1972.96	2924.95	1003.63	2232.16	2082.4	2528.46	2824.68	1901.05	2344.8	1326.62	2515.22	182.083	1310.54	602.101	2532.47	2951.33	1570.95	5181.87	1413.95	2869.63	2344.61	1532.3	2821.32	1718.98	1153.82	2424.75	603.026	2378.68	2395.3	2976.22	3991.13	2013.58	2046.58	920.065
236.472	1327.62	1789.69	2125.28	339.57	1539.25	1082.87	1755.36	3797.75	448.103	1735.36	1436.7	2405.33	792.812	1101.72	2989.47	1398.27	1618.82	1161.59	1445.27	1813.19	1522.68	935.604	2477.48	1468.23	1231.34	2120.59	1808.34	2255.63	1383.28	962.45	4236.96	581.657	4649.26	1326.87	2242.31	1635.24	1180.68	1695.43	2673.78	1347.22	2390.71	276.625	2262.49	2894.26	1482.12	2582.48	2439.64	1067.57	1291.09
236.487	1854.57	891.285	2257.6	595.958	1813.69	1309.56	2044.79	4290.61	747.78	2459.85	2183.35	2594.7	1430.06	849.626	1992.76	1435.37	1611.09	1579.14	1324.51	1218.2	152.44	2750.86	2643.31	601.217	1491.39	3218.53	1713.82	2105.17	2347.34	68.6193	4041.91	542.028	3663.47	1321.05	2019.99	1767.22	1360.23	1117.08	2760.98	1574.29	2467.89	879.75	1404.03	1521.21	1181.13	2076.75	3248.84	1639.34	1071.35
236.502	1811.29	447.706	1902.39	1317.7	1617.66	191.377	2718.9	3097.35	371.41	2559.35	2124.79	2452.38	2575.95	1768.42	2326.93	1405.32	2146.9	3023.42	1518.16	1323.7	529.58	2986.37	3349.94	1538.46	1758.12	3067.65	2409.99	2173.92	2805.55	684.474	4820.15	1187.87	3184.85	861.99	2068.37	2804.68	2546.9	1999.53	2641.84	1024.99	3248.3	505.162	2346.01	715.18	1160.59	2806.92	3534.44	2089.57	2203.52
236.517	1810.04	1443.8	1754.27	1680.75	2308.13	1845.4	2805.55	1767.19	1559.98	1049.48	1711.61	1677.6	1829.44	1815.8	2613.57	1368.33	3022.1	4480.08	3939.06	1492.42	1094.65	4101.7	4243.12	2089.69	1729.6	1230.15	2654.91	1761.81	2901.57	867.221	5090.09	1374.4	2651.44	1151.03	1911.29	2255.99	2526.01	2446.24	2835.26	1017.6	4789.1	717.812	2035.58	1517.52	1774.49	3598.59	2253.85	2669.2	1622.63
236.532	2623.24	2452.87	1417.54	1874.41	1985.51	1716.26	2513.05	1281.1	1128.87	278.059	2189.35	1125.43	1437.16	873.209	2632.36	1204.35	2522.21	3677.35	3917.32	2454.58	1007.46	2990.77	2099.19	1730.7	1943.63	751.099	1919.9	1301.12	2122.04	1145.31	3842.85	958.457	2631.05	2060.21	2305.95	1751.18	2589.36	2446.4	1606.25	1750.81	3557.59	1329.65	2240.98	1672.47	1676.85	3368.84	2108.87	2250.08	548.577
236.547	1262.17	1766.44	2394.63	2408.2	1731.24	721.24	2332.71	1255.3	361.932	1098.18	2090.45	633.921	1800.02	363.561	2305.32	1260.72	1581.63	3273.22	3048.61	3263.43	1281.98	2372.65	847.112	1612.34	2542.89	1784.41	1128.65	848.173	1862.75	1178.85	2411.72	2034.79	2501.96	2380.77	2684.62	2087.46	3198.44	2706.51	1343.89	1237.72	985.141	1431.08	2706.3	1908.21	1020.67	1762.83	2182.25	962.589	1180.57
236.562	1710.64	1481.96	2554.04	1354.67	2978.23	1365.12	2236.75	1774.09	1225.22	2776.46	1744.8	119.732	1484.09	383.721	2014.85	1357.26	2590.87	1752.81	3545.97	3215.57	1636.25	3338.89	1330.81	1636.33	1744.95	2063.08	380.998	1776.75	2491.42	902.918	1803.01	2995.15	2876.06	2894.69	3128.75	2852.34	2474.34	2610.43	1585.11	682.197	1026.92	1284.01	2188.96	2807.86	916.95	1336.1	2337.24	1028.5	1743.79
236.577	1852.1	2093.21	1852.54	17.714	2414.1	1629.43	1339.88	1920.33	1492.58	1203.84	1521.25	1838.15	2079.38	1348.84	1779.13	737.051	2797.13	820.705	2459.84	2674.75	1669.23	3422.97	2297.6	954.978	1735.64	2351.72	512.963	2474.29	3616.58	1428.52	2202.97	2757.55	3106.16	2095.3	2000.15	1569.31	2098.82	1504.36	1890	1253.32	1783.4	484.859	2470.09	2013.66	667.765	613.71	2067.99	1134.3	966.357
236.592	1239.08	2214.58	2019.01	257.744	1624.18	1144.83	1440.45	1618.2	1774.73	47.8077	1987.3	2155.44	1817.12	1033.82	1411.04	1571.51	2304.09	507.303	2029.3	1713.93	1373.7	2596.42	2110.95	656.728	794.551	2010.87	687.913	1406.93	3761.27	1846.31	2585.87	2505.25	3194.94	1293.02	854.155	237.485	1705.38	1984.38	1981.9	1337.1	3116.3	469.629	3105.82	820.824	1028.02	345.589	1988.44	1255.24	1940.29
236.607	2238.39	2010.41	2168.55	224.228	1950.43	950.371	1831.44	2468.79	1660.4	594.157	2552.68	1128.32	1537.67	1126.24	1926.78	2119.71	2892.87	1546.95	2675.3	1812.25	1001.45	1799.24	2043.58	2463.43	1107.68	1216.55	416.035	354.023	3712.9	2507.62	2902.98	2663.59	2179.59	1516.31	1603.28	263.902	1308.28	1760.4	1580.17	736.626	4095.16	968.157	3093.44	1022.4	535.028	863.126	1905.98	2070.59	2383.78
236.622	3033.3	1885.59	1166.94	219.746	2126.15	1515.92	1717.32	2965.1	1134.36	1084.04	3046.74	1129.41	2265.9	1440.07	2073.22	2028.2	2266.63	2310.62	2350.02	1913.38	603.793	2054.13	2178.21	2951.8	2152.41	2023.05	308.169	673.405	3532.12	1841.99	2885.97	2589.65	1697.01	1971.34	2577.21	457.933	1065.27	1572.02	1317.5	1259.94	3668.5	244.705	3078.52	1914.28	1304.09	1743.2	1293.02	2150.32	1710.35
236.637	3188.44	1869.86	1166.58	992.502	2555.22	1586.96	1356.61	3339.15	1258.76	981.454	1804.93	1903.64	2035.21	944.94	2241.04	2014.31	1090.18	1687.9	2606.27	1135.68	157.588	1816.29	2027.82	2290.67	1850.85	2826.25	1008.32	856.151	2447.69	1127.63	3021.34	1863.43	1344.64	1911.11	2737.55	1036.4	1303.78	1277.82	1934.82	1034.3	3458.55	-386.034	3265.63	1862.69	1147.98	2003.06	1040.81	1715.23	1030.66
236.652	2973.62	2329.8	1851.05	1533.12	2920.34	1185.72	1535.46	3027.71	819.559	697.297	71.4969	2907.61	746.822	1268.06	1375.81	1751	1788.81	1758.1	2197.11	1717.81	1101.38	919.737	1801.85	1815.56	1299.41	2351.22	1166.07	1066.3	1804.75	1374.63	3411.3	1522.33	1518.93	2255.59	2899.81	2321.54	1886.22	959.985	2097.1	258.771	2726.72	442.226	2526.22	2095.75	596.115	1560.27	1438.07	854.251	1934.78
236.667	3049.86	2484.89	1953.5	1256.11	3083.23	727.647	2089.22	1556.28	358.913	-306.687	23.4266	3138.44	891.418	1106.72	551.758	1709.27	1854.12	2545.29	1574.35	2192.15	1183.96	1490.42	2636.92	2418.72	1575.89	2617.96	2132.17	1026.72	3202.94	2640.81	2769.05	1050.94	2130.85	1840.44	2900.01	3065.22	1925.13	1335.94	1848.84	292.637	1741.51	968.749	1411.89	2586.61	796.669	1544.65	1601.79	2068.39	3110.39
236.682	2691.72	1621.38	2240.72	1319.18	2405.51	266.896	2754.88	1457.04	1372.19	625.792	1581.38	2973.99	1716.68	1134.17	562.186	2033.18	1604.49	2954.56	1925.74	2622.58	1147.09	2955.16	3401.8	2175.33	3269.24	3041.61	1885.3	1235.72	3890.46	2279.83	2776.44	1969.82	1732.62	1662.48	3336.14	1548.63	2213.88	1918.74	1861.36	309.699	1747.95	1544.47	1277.78	2874.64	1099.35	1922.14	2628.17	3141.49	2840.42
236.697	3171.13	2041.96	3650.46	2814.9	2252.01	1096.82	2384.83	1394.56	2538.27	787.286	3108.95	2890.61	2643.42	2049.93	1090.17	3105.68	1594.93	3264.43	3242.51	2066.31	1892.96	3593.13	3183.69	2772.15	5043.05	4119.73	426.635	1543.28	4506.53	2001.61	3061.35	1802.72	2576.71	2663.23	2665.45	1869.58	2970.96	1874.18	2428.69	2076.42	2429.98	1315.35	1813.67	2801.51	1148.15	2074.43	3546.45	2575.42	1999.99
236.712	3692.41	2953.84	4189.52	3664.71	2594.19	2389.38	1048.73	2428.84	3108.17	373.759	4124.72	2389.62	2585.72	1894.93	2268.27	3335.57	1929.42	3929.36	3221.96	2098.93	3916.63	4783.33	2981.5	3408.24	4291.04	4342.44	336.469	2159.98	5192.99	2026.72	2991.84	3046.43	3362.37	5183.39	2649.17	2432.62	3830.33	2994.65	2400.84	4081.26	2624.07	3315.59	2508.31	2651.34	2167.37	3108.96	3074.92	1428.3	1000.78
236.727	4696.33	3677.44	3590.16	2749.54	3342.65	3228.67	1540.94	4123.59	4434.04	853.397	4437.67	2379.92	3459.45	2154.45	3654.56	3323.9	3804.7	4715.61	2151.89	3181.51	4188.98	3377.87	3843.74	3867.42	3496.15	4341.71	1384.09	2412.62	3851.46	2145.92	2569.06	4584.12	4120.39	5456.39	3938.46	1929.96	3244.05	3951.37	2340.41	4072.12	3104.42	4142.3	2774.27	2554.7	3039.07	3518.27	2966.01	1986.28	2028
236.742	3762.13	2539.12	3618.71	3200.85	4420.95	3229.83	2211.15	3357.2	3477.49	930.258	3197.05	3391.34	3353.02	2215.79	4145.71	3857.74	5292.81	4720.4	1351.62	3674.02	3497.73	1959.93	4529.34	2978.57	3068.29	2697.91	1553.37	2470.77	3118.25	1898.1	2561.92	4712.74	3430.65	3831.4	3578.37	1513.32	3673.79	1653.85	2315.69	3767.17	3208.23	3757.53	1449.7	3339.65	3183.83	2734.67	3140.85	2402.76	1783.37
236.757	2864.42	2168.93	2820.76	3834.03	3779.37	2243.51	2051.43	2278.01	1875.14	282.009	1341.37	2676.48	2385.56	1836.8	3209.81	2656.38	4435.03	3443.07	2023.28	2493.23	3340	1492.03	4511.43	2337.07	1613.79	1999.66	2116.33	3559.13	3881.92	1918.12	1965.93	4111.13	1463.56	3419.64	2281.3	1656.37	2607.09	1053.25	2040.03	3382.44	2236.24	2871.73	1640.12	3843	1871.86	1935.03	3092	2144.46	2201.72
236.772	2608.95	2362.88	2458.33	3923.36	1786.71	1657.23	2522.59	2430.74	430.232	909.601	1401.3	877.739	2503.21	1648.64	1703.67	966.628	2323.17	2098.87	2423.07	1165.38	2814.69	1161.9	4607.68	1258.73	1603.09	2213.4	3358.34	3406.35	3512.65	2009.91	3455.47	2931.27	2193.63	3571.24	2971.37	2415.98	1510.05	3111.13	1919.17	1581.35	1950.67	1318.41	2497.33	2769.05	1600.94	1963.06	2514.6	1329.62	1948.15
236.787	1691.27	2010.38	2208.26	2727.47	982.321	2526.73	2613.74	2028.32	1683.9	1227.17	1232.65	491.89	2257.81	1653.01	1449.84	824.134	1438.28	2166.23	2886.38	1985.01	2127.9	975.034	3149.69	835.615	2808.8	2828.86	2990.58	2764.52	3002.26	2884.27	4036.96	1536.24	1586.13	3061	2307.37	3804.83	1762.16	3120.79	1132.64	1480.92	2556.56	2088.74	2242.19	1049.74	1857.65	2082.99	2429.56	1250.69	1599.19
236.802	485.224	712.637	1288.66	2458.06	1543.85	2544.91	2120.48	2353.52	1575.56	1224.85	1891.45	207.55	2780.14	1043.41	2590.51	2262.45	1421.94	2595.48	2372.98	2460.57	2275.26	1796.87	1020.93	2310.77	3235.44	2803.03	1784.79	3932.45	3100.86	1878.3	2931.26	1314.58	1204.52	4155.15	1348.98	3914.89	1328.73	2337.1	2033.34	1741.82	2583.81	1331.4	2235.37	1111.43	2615.46	2169.47	1334.73	674.682	2832.72
236.817	1117.32	1095.74	254.114	1458.34	2217.21	1411.64	2882.7	2038.63	2485.67	1293.05	1643.49	829.56	3285.87	1092.13	2201.67	2719.58	1689.42	2776.99	2995.84	1418.81	2081.97	2296.05	1431.79	2826.97	1580.63	3703.7	1591.63	2540.52	3581.77	1293.97	1792.22	1512.52	887.801	2773.34	2621.07	1202.8	808.377	2628.25	2743.37	1525.47	3170.08	1760.48	1811	2679.94	2240.28	2882.86	2587.43	28.5969	2510.53
236.832	1268.96	1662.95	143.443	2812.78	1643.45	1902.17	1961.72	2232.67	2540.72	1022.76	2969.32	624.553	3774.24	1418.27	1387.77	2671.92	2786.48	2455.82	4074.6	349.423	919.2	2607.49	286.63	2673.67	2227.9	3805.83	1116.18	2327.72	3566.59	1202.93	2563.64	921.085	2184.22	1391.28	2036.04	1364.98	2061.96	1298.4	2425.05	2059.25	3372.4	1716.23	2302.32	1454.2	2725.18	2580.58	3333.26	670.946	2515.43
236.847	1733.49	825.752	2021.19	2729.69	1941.87	1102.27	1460.6	1557.74	2212.31	716.595	3335.96	528.996	3846.96	2433.36	2028.28	1179.29	899.744	1479.36	4573.95	177.599	2675.18	2178.28	530.328	2920.23	849.124	3418.6	1119.13	1633.58	2300.28	1455.51	1374.21	-2.80717	2022.51	1336.88	1275.23	2108.94	806.368	1335.09	2259.75	351.47	2897.9	2472.27	1574.93	2522.11	3381.98	1367.03	3103.23	1902.19	2235.82
236.862	1247.64	2643.69	2541.93	2564.87	3741.4	2222.64	2215.35	2666.65	2652.37	1561.99	2723.92	1719.53	2773.34	1676.21	1906.79	707.015	1107.28	1427.68	3859.1	528.634	3770.79	2929.75	885.622	2536.88	1628.29	2375.16	1096.84	1004.42	2522.62	1108.89	1947.21	2406.96	2848.59	380.971	2364.55	2299	1654.25	927.584	2384.2	2358.34	3525.05	2068.62	2333.95	3026.22	2694.49	1606.47	3376.91	3384.75	2471.59
236.877	1185.48	2234.19	2556.72	2189.64	1938.45	2496.08	4078.09	3155.5	2029.2	1765.97	2710.62	2143.08	2398.47	3634.68	3674.56	1764.26	1216.44	622.926	2670.25	2918.3	832.401	2702.02	1058.21	2820.23	1549.33	2247.68	2546.3	1323.11	2180.85	1821.32	1887.01	2942.99	3347.54	1764.29	2527.93	3934.71	2660.12	2500.13	758.918	1798.71	2900.82	1077	4655.59	3620.94	1880.2	2281.41	2932.66	1798.29	4434.28
236.892	3538.26	2660.96	3056.41	1775.47	2151.83	1242.62	4106.32	2698.28	3036.61	2707.67	77.8981	2729.54	1713.92	323.505	1829.82	2646.57	2399.3	2177.6	1139.09	840.285	773.071	2016.7	1309.84	3140.07	1451.31	3060.54	3859.78	1367.07	3078.67	2989.96	2132.37	2339.71	2323.79	1605.23	1935.58	3367.19	1476.35	1743.31	1277.25	2166.08	1915.25	1839.39	3701.58	3549.6	2408.77	565.62	3238.15	2731.25	3781.64
236.907	1506.12	1916.64	2071.32	2125.7	2604.09	756.535	3296.79	1476.52	1917.48	1609.35	346.228	1948.23	3188.92	762.466	3137.25	1242.29	1448.82	1538.96	3026.92	55.529	791.05	1653.52	1864.01	3509.87	2545.72	5239.52	1634.81	2560.69	3715.03	3086.42	2811.93	3602.3	2104.42	991.434	2006.25	2720.77	2229.9	2625.9	2230	2786.57	3015.99	778.904	2076.37	2500.78	1973.4	1826.55	839.019	2870.68	2165.1
236.922	1437.07	2070.21	2848.26	2498.48	2762.1	1529.87	3332.88	3614.79	1356.64	902.132	1305.55	1289.89	2781.68	1731.39	2115.07	164.505	2454.29	2707.82	2348.19	571.827	1499.4	3081.36	1996.45	1772.66	2481.85	2857.69	1421.38	290.661	2071.16	1659.21	1474.59	3686.35	2768.19	2849.28	2343.14	1534.55	3381.88	2298.84	790.416	2943.77	2444.29	46.0107	1457.66	2178.15	4747.14	1181.95	1426.61	3074.43	1801.4
236.937	2251.9	2417.24	3222.42	1638.57	1932.25	412.25	1172.93	3336.55	1243.74	1172.71	1038.59	2556.26	1542.32	393.258	1829.12	-220.576	2592.83	3319.18	2119.27	1274.23	1440.93	3569.85	1286.93	1738.42	2143.89	837.763	2233.66	1404.9	1374.59	894.579	1765.73	2143.71	1532.93	969.172	2026.14	1048.44	3332.05	1793.72	1102.73	2339.51	3737.04	830.12	2157.18	1751.25	4512.53	2065.31	123.796	2518.18	3333.19
236.952	1493.98	3217.78	3226.25	2162.08	2372.48	74.8643	1579.59	1308.58	1456.55	756.027	1613.64	3400.02	-163.862	2521.85	2352.48	837.788	3220.89	4607.17	1026.31	3750.54	1028.45	3920.45	-181.424	2271.92	244.627	2670.82	1333.94	-404.468	933.048	648.108	2258.63	1736.71	1058	2527.76	2553.38	2650.56	2370.91	2130.18	2865.25	2231.83	3598.12	1196.06	1701.67	1726.91	1854.62	2706.22	879.264	3069.14	2319.02
236.967	2320.46	1904.62	2102.84	2940.45	3881.14	1219.33	2814.43	1993.79	2797.88	1366.43	1899.98	1394.67	1716.56	1306.5	2798.79	2244.02	3060.22	4001.02	272.168	2471.27	987.687	2911.94	1219.97	2536.51	1660.52	3668.85	2966.1	217.291	2207.56	1912.45	3438.05	3104.46	1914.77	3169.61	4023.55	1242.51	1691.59	2190.63	2899.58	2161.99	4208.71	1687.3	2460.74	3542.68	1349.75	3335.95	3121.92	2346.4	2997.83
236.982	2172.4	2575.8	2591.89	704.591	3242.08	1074.57	3786.52	2615.73	3128.05	1139.69	584.158	1684.93	2434.67	2618.92	1640.31	4251.98	3099.4	2513.44	1363.54	3792.34	2042.15	3661.08	1652.7	3883.66	1391.24	3356.36	2018.38	424.179	3698.88	2342.33	2485.16	2684.08	1907.71	3345.06	1804.06	1995.27	1738.33	4778.41	2113.16	2892.43	5234.99	644.035	4016.21	2722.84	1474.6	2621.61	3190.95	4441.26	5555.42
236.997	2189.45	3326.17	340.256	-109.933	2774.52	564.833	2483.65	1481.12	1955.91	132.552	2738.4	713.447	2328.42	1899.97	2259.52	2913.95	3323.96	2077.66	1013.59	3002.92	1980.27	3869.49	2164.27	3672.39	2.47742	4971.27	1978.87	1829.53	5281.29	3519.07	2149.78	3068.41	3146.12	2883.21	2220.91	1617.16	2149.33	3099.45	2711.06	2189.28	5113.54	3093.44	3063.92	1593.39	1452.35	3290.46	2261.63	2323.08	6830.11
237.012	2111.47	1868.78	1394.1	-54.7103	1866.86	460.114	2250.63	2538.44	2826.68	503.062	1850.75	793.76	1673.58	1861.43	1603.19	1916.71	2706.02	2333.06	4669.1	1698.02	2705.84	3863.66	1011.56	2359.89	1464.63	3821.74	2216.81	3027.56	5964.05	2133.27	2917.47	1443.59	1570.28	3310.15	3545.06	1816.74	3146.97	2850.15	3329.78	3579.86	4810.99	2838.23	2535.13	3181.15	1570.01	2499.73	2296.27	3719.39	4456.68
237.027	4103.21	2369.7	1146.91	1882.34	3607.11	743.147	2041.65	2243.38	2562.46	1203.97	1464.03	978.389	1845.51	1334.35	1385.12	1008.7	1949.87	2296.5	3781.56	1168.18	2811.25	3291.53	-192.393	2472.33	847.543	3552.66	1992.06	1949.7	6038.42	2658.67	4342.48	3407.89	414.241	3391.64	3345.22	1816.44	2586.78	1955.96	443.229	3219.4	5324.5	1658.29	3941.06	2689.23	1290.79	3782.25	1295.18	3835.16	4047.74
237.042	1989.34	3203.64	1816.13	697.154	4453.99	2840.92	2719.8	2364.75	2354.31	411.08	1120.83	1618.53	2301.34	1524.82	1759.76	2511.32	2682.45	2590.51	1267.04	2658.31	2966.66	2869.14	1975.47	3579.84	930.121	3885.27	3787.57	2333.78	3564.85	2093.42	3896.05	1881.74	2511.63	2837.84	1234.7	1341.7	2951.05	1297.46	1156.19	2382.14	5456.94	1576.75	2600.05	1070.45	867.406	3108.54	1369.54	4281.56	3190.56
237.057	3111.66	2430.19	2212.71	969.865	3342.46	1046.45	2712.86	144.389	397.129	1916.38	1401.44	3003.05	2828.44	970.567	2422.61	1988.59	2879.13	2003.59	258.673	1298.85	2637.15	2905.84	1910.71	2098.12	1535.76	4616.08	2479.34	1639.76	3162.38	2460.33	4831.46	1365.52	2230.73	2710.12	2462.36	2198.79	2302.52	2893.06	1494.9	1065.05	2550.01	1810.27	3380.22	1350.02	1008.49	2504.51	2544.84	4168.19	4050.59
237.073	3518.03	2282.82	2382.79	897.099	3215.81	3035.1	2218.85	1477.36	375.208	1205.26	1142.15	3531.11	2533.7	1079.22	2196.29	1871.45	2069.34	1160.4	1374.17	1122.56	3102.48	2758.71	856.879	1817.11	328.472	5801.74	4602.95	1379.98	3360.25	2760.19	2929.9	623.724	1932.17	3081.17	2683.31	2235.42	2568.38	1157.09	1742.4	1353.16	2251.37	1259.65	2842.89	2589.48	2503.32	2202.62	4405.43	2619.94	3826.26
237.088	3119.48	2072.47	2485.26	280.528	1180.55	3046.05	1630.67	1466.6	786.446	1371.95	2531.35	3081.01	2713.31	1819.27	1109.14	2580.77	2597.16	2679.99	2253.85	942.835	4534.81	2024.95	1045.5	2833.62	2042.33	3875.37	4984.96	20.9876	3348.72	2515.49	3563.15	325.055	1869.61	3359.61	2867.36	1767.95	3288.23	916.413	1324.92	1017.58	2440.74	1457.97	2589.01	3430.09	2637.22	2480.73	4011.1	2179.02	2657.95
237.103	2224.55	2535.09	2123.86	141.726	1818.56	2854.48	1566.86	727.053	2181.22	1947.83	2414.32	2908.74	2307.23	1837.87	1071.19	2668.96	2316.26	3697.99	2178.94	743.725	3458.54	2244.49	1459	4109.28	3265.91	3552.36	2445.75	1332.19	3547.78	2793.19	4206.76	1178.66	1278.82	2076.62	3779.97	2538.76	1272.57	1127.72	1839	793.441	3310.56	898.357	3967.75	2697.11	2253.87	2674.59	3234.08	3565.1	2427.55
237.118	1826.42	1494.96	1426.71	189.295	2515.38	2133.72	1996.16	666.813	3352.04	956.876	1929.39	1514.64	1116	2392.08	1373.7	3390.09	2681.39	2120.75	2108.21	1183.07	2666.86	2994.68	1011.43	3575	3320.79	3107.72	2522.93	1602.27	3011.52	3503.71	3576.43	3420.92	381.463	1819.29	3584.25	2375.69	1153.54	2470.63	1189.4	1324.99	2582.08	797.961	2524.04	2065.77	1258.29	4227.07	1250.06	2515.84	3097.09
237.133	1595.59	2465.59	1330.82	976.974	2200.54	1824.74	2184.27	1027.26	3472.44	1921.34	960.615	1316.85	1836.33	4159.89	2281.24	2055.79	1453.95	1933.86	1616.12	2216.43	2111.12	2908	1762.64	2152.52	1597.33	1641.74	1207.35	1269.43	2984.18	2995.36	2586.3	3535.51	1390.98	1608.7	3754.72	1213.93	2291.47	2847.64	1680.24	1998.01	3292.87	1021.8	1806.28	1490.51	2266.41	3456.1	1309.94	976.841	3457.78
237.148	1496.26	2304.21	2583.47	971.831	2418.1	961.715	2835.79	1568.3	1905.17	892.076	768.318	1210.15	1896.28	4249.81	2630.56	1901.33	1963.18	744.201	1779.4	2524	1407.07	2472.7	2269.14	906.233	1131.93	2074.33	1608.57	916.404	2268.16	3050.32	843.653	2463.23	3065.03	1872.13	3496.77	910.531	1526.21	1892.71	1729.35	2154.61	2587.75	2877.42	2707.62	1340.86	2451.74	1598.67	2964.51	813.072	3931.02
237.163	1096.13	2136.51	3026.58	1858.37	2130.87	1344.23	3310.5	2271.63	444.312	-388.93	939.821	1783.38	1487.24	1010.82	3364.99	2540.7	1221.43	1713.07	2369.92	2203.26	1216.43	1801.8	1308.4	-252.019	1279.49	2708.55	1875.28	1487.81	2762.16	2157.12	811.422	1541.86	2821.83	2129.45	2712.25	2183.1	2132.88	1469.8	1331.82	2719.77	2116.05	2559.45	1162.08	1927	2431.3	1779.38	3179.61	852.448	3327.97
237.178	2915.79	2724.92	3211.28	2470.53	2178.52	2269.2	2889.27	3069.72	893.822	528.496	1678.98	3264.55	1945.3	1387.55	2518.89	3052.68	2024.63	454.059	3847.15	2325.24	1534.48	1770.33	1033.14	1424.62	1925.5	2826.54	575.275	843.091	1830.1	1651.45	832.188	1587.4	2302.19	2412.69	1409.94	2239.06	2231.66	1078.86	1406.51	1688.64	2343.63	678.218	2543.2	2658.53	3432.64	1449.24	3019.04	64.6008	1819.56
237.193	2712.87	2875.34	2519	2293.67	1462.59	2812.98	2553.79	3184.03	1466.95	2638.17	1395.06	3586.29	1532.85	2097.03	656.954	3153.65	2342.36	549.075	4310.5	1274.28	1065.34	2298.44	2206.35	2510.77	2601.14	3024.27	162.21	1519.83	1653.49	2745.1	2109.53	2109.83	2129.63	1997.67	1324.08	2165.83	2208.67	608.675	1105.32	762.798	2977.58	1192.85	3573.51	3731.09	3261.35	2198.63	3071.64	843.878	3130.93
237.208	1939.73	2096.97	1754.6	1423.75	1628.65	1707	3252.13	2719.04	3564.91	3277.44	1362.1	1782.02	1137.76	2316.39	358.721	2812.61	1820.88	1107.22	4911.49	763.057	2201.13	2394.32	2092.15	2270.57	3146.88	3232.07	993.023	1088.34	1242.79	3360.37	2478.77	2562.89	3817.35	1093.95	1893.61	2286.76	2813.27	1354.94	1131.29	1192.56	2426.5	1690.26	2416.47	2948.62	1861.5	2465.09	2056.74	1170.94	3578.3
237.223	2348.9	2298.47	1697.95	1067.53	1103.13	1132.39	3002.11	1774.89	3918.17	1676.79	2243	2172.76	615.465	2237.25	1807.94	2447.25	1655.68	1682.53	4292.07	1508.8	2741.43	2146.26	2022.41	1649.57	4011.07	2522.13	728.194	1379.86	1477.44	2278.06	2666.52	3146.91	3257.99	966.58	1403.07	2413.98	3562.83	1118.98	1217.39	746.132	2692.85	2826.9	1094.64	2406.76	1802.48	1469.64	2095.76	1489.79	2413.66
237.238	1693.56	2449.17	1606.37	1750.22	1685.53	705.282	2888.97	2106.14	3366.89	1498.16	1878.35	2624.33	982.458	2771.89	1952.41	1445.83	2247.77	2720.77	3166.01	1936.59	1652.42	2757.01	1532.39	1517.13	2408.06	2077.37	721.902	1006.18	2108.12	3095.78	2616.74	2696.49	2358.12	1343	1181.77	2714.63	2047.71	2493.71	502.866	860.616	2691.83	2355.04	1551.68	1820.18	1254.29	1108.29	3155.96	2355.26	2223.27
237.253	1997.37	2006.55	1203.23	1011.56	1996.1	860.778	2750.47	1543.86	2890.13	1658.46	1628.31	1751.88	1095.7	2866.32	1092.09	2345.47	2200.05	3112.07	2305.05	1880.2	711.032	2668.6	1737.19	1183.36	2674.05	1856.2	570.205	1263.95	2527.94	2645.09	2674.68	2230.56	3001.2	2875.23	1762.51	2627.76	2242.56	3449.37	563.458	979.259	2593.86	1217.32	2076.25	1990.65	1773.32	1960.54	3740.43	2246.82	2783.9
237.268	2518.28	2258.4	1816.03	1114.05	435.12	1721.84	2822.65	1091.24	1626.59	1146.08	2372.64	1847.42	397.552	1728.23	1903.2	3027.69	3092.4	2515.41	3609.26	1900.4	1052.26	3074.78	2511.31	2202.38	3414.17	2242.97	1081.73	1451.16	3275.41	2638.52	3048.43	2263.33	2874	3064.69	1873.79	2048.76	2048.64	2842.7	1096.93	1803.47	3410.35	1901.56	2071.44	1828	1930.32	1351.57	4209.76	2636.09	3058.98
237.283	3717.53	3404.57	2533.91	1246.06	292.753	2576.83	2976.39	1487.46	950.233	2047.82	1888.18	2383.02	498.321	2025.92	3064.58	3107.91	4221.13	2234.22	3523.98	1267.14	1235.81	2787.19	4226.86	2568.02	3472.65	2995.25	1770.81	1814.54	4505.25	2459.13	4756.65	2288.43	2941.95	3932.96	1921.44	2983.17	1916.48	2595.41	1725.43	3602.71	3489.24	2639.88	1962.32	2059.07	2841.57	1614.08	4037.07	2778.44	3180.99
237.298	4200.5	4753.35	2339.21	1751.2	2417.9	1837.93	2924.93	4147.02	1026.03	3409.48	979.408	2731.05	2330.41	3867.19	2299.65	4161	3869.95	2652.05	2154.93	1164.69	1462.25	2311.5	4245.04	3323.32	3972.58	4362.57	3247.53	2816.82	5211.68	1653.65	5117.66	3512.86	2793.26	3690.8	2291.35	3265.94	2354.34	3402.21	2114.02	3916.52	2933.68	2898.34	2060.99	2061.05	3249.78	2820.52	3179.76	2606.49	2859.87
237.313	4392.32	6112.44	3375.06	2801.2	3611.78	1614.74	3781.91	5956.04	2185.36	3548.96	2160.14	2792.75	2797.63	5410.76	2350.77	5308	3433.61	5001.92	2954.27	1228.96	1931.46	3193.32	3020.71	3939.3	5736.59	5189.97	3516.08	2594.18	5808.36	2513.31	4530.56	3297.74	2994.89	4349.06	3608.96	3601.45	3544.08	3719.74	3663.11	3346.24	3278.14	3129.52	2478.96	1758.64	3446.64	2667.07	2464.21	3420.3	4564.12
237.328	5484.06	5142.21	5392.35	2774.24	3958.09	3004.83	4998.08	6054.26	1925.24	3952.84	4550.5	3684.42	2561.68	7263.62	4085.14	6426.22	4540.46	5578.84	5404.35	690.006	2508.43	4237.38	3741.77	4539.13	6102.23	6527.27	2993.51	2409.08	7186.47	4935.11	4781.78	2896.6	3443.17	6200.41	5048.79	5485.44	3626.79	3535.49	4425.02	4039.66	5087.97	4467.33	2646.75	2438.59	4775.74	1922.85	2262.52	4873.11	7024.26
237.343	5914.53	3877.28	6480.41	2802.18	3441.2	4940.64	4577.25	4250.87	2082.18	5124.47	5756.13	4939.35	3900.43	6336.13	4252.93	6762.69	4810.34	4546.27	6443.81	2145.65	3548.61	4381.58	5209.16	4008.49	4610.73	5815.24	3704.84	2912.65	7298.8	5143.54	3146.46	3798.59	3415.14	7789.2	4637.53	4847.54	4412.45	3506.36	3534.12	3840	5881.85	4209.41	2582.12	4075.92	4155.86	2486.94	3289.09	4695.86	6548.73
237.358	4579.78	3390.1	5080.05	3804.11	2652.02	4901.08	3823.17	2395.79	2229.2	3916.08	4977.13	4231.18	4243.07	4245.14	3489.89	4977.59	4156.42	3248.24	3855.79	3650.08	3098.33	3686.73	5378.03	2330.63	2479.27	4400.09	4065.55	1605.69	4960.06	3598.02	1882.14	3700.44	3781.06	6078.64	4195.33	4466.7	4789.83	3648.78	2802.17	3214.04	4852.66	2938.12	2281.06	3769.2	2616.38	3222.97	2881.71	3697.03	4255.53
237.373	2584.28	1834.37	4127.82	4791.77	2322.85	4631.97	3190.41	2646.14	1058.5	2281.74	4089.32	3372.27	3325.95	2859.01	3404.88	3887.42	3102.6	3232.21	3323.84	2416.43	2721.77	4244.18	3527.56	2801.87	2020.57	4053.09	3189.02	778.082	3316.31	2947.18	1954.53	3184.88	3022.68	4809.21	3658.45	5000.09	3772.72	3472.71	2490.28	3481.94	4362.7	3101.81	2591.74	3656.8	2162.06	2868.62	2405.49	2375.68	2821.51
237.388	2012.09	2494.81	3967.48	4253.33	2129.01	3798.86	1851.55	3472.59	1606.89	2514.42	3087.63	4679.87	1726.29	2613.59	3212.92	3196.28	1986.43	3228.33	2520.52	1430.26	1603.06	3949.36	2472.05	3126	1956.98	3937.01	1936.75	1369.8	2330.52	3195.48	2101.76	2189.23	2631.86	2784.55	2016.05	4282.6	3124.67	3624.33	1457.62	3280.08	5164.54	3113.34	2798.86	2092.08	3154.58	2710.95	2572.04	1354.04	2861.23
237.403	3217.16	4039.07	4013.42	2525.96	3638.91	3959.93	493.182	3086.55	1489.4	2479.9	1983.3	3541.16	1320.69	2245.47	2485.37	3751.3	1382.06	2344.05	3210.12	1480.37	1449.41	2513.89	4040.81	2304.26	1339.76	3837.82	491.355	559.828	2441.16	2099.03	2391.63	2136.46	2913.71	2536.74	1449.6	1637.58	2763.94	2873.39	1303.82	2833.69	5752.84	1993.48	2639.54	1591.57	3572.83	1626.4	2081.34	2354.05	3327.94
237.419	3704.69	3697.95	3314.9	2041.43	3532.36	3592.82	1040.39	2922.31	1020.73	2733.47	1629.08	2164.23	1684.45	2020.73	1804.55	1997.05	1922.81	1416.01	2388.61	1727.59	1705.21	1534.17	3862.08	2487.07	2263.52	2523.77	1347.71	1402.92	1454.11	1932.14	1712.61	2336.92	3001.83	1996.41	2334.28	381.697	2506.91	1214.08	2187.11	3592.62	4887.49	783.242	3525.96	2878.05	2958.85	1127.33	1913.13	2361.05	3569.64
237.434	1887.74	1491.83	3493.33	2642.73	2526.9	2340.38	1310.88	3653.61	1429.97	1700.79	1170.33	2527.89	2453.1	569.157	2172.89	1596.24	2370.98	3069.43	1443.42	2731.84	1122.02	808.269	2840.12	1943.55	1429.16	1701.26	3334.02	1710.1	1735.62	1817.56	1261.61	2050.78	1934.75	1657.34	1963.15	2122.75	2370.23	1134.28	1600.63	2130.14	3426.85	687.517	1963.21	3130.91	2414.22	272.79	1359.31	1883.77	1810.5
237.449	638.575	964.943	1953.72	1386.4	2369.77	1310.89	896.798	1934.31	1481.04	1862.53	1180.8	2961.55	2478.42	606.91	1822.78	791.744	1027.97	3814.16	614.344	2212.48	1750	1574.27	1587.91	2860.94	1706	591.336	2896.52	563.593	3026.4	2215.63	3527.21	2648.47	2752.73	1930.84	2343.44	2600.68	3383.46	1005.99	1323.48	456.769	2816.02	855.313	2129.49	2870.15	3199.95	826.958	1737.91	1930.08	1262.35
237.464	149.92	891.021	1652.85	1893.52	1014.09	1395.9	1392.25	3277.56	2445.77	2124.68	577.577	2826.78	2794.97	2209.35	1394.2	1225.82	1559.34	3346.22	2336.55	482.368	3251.15	1948.4	1377.1	3404.49	1823.61	2162.36	1817.47	2477.61	3827.86	1717.86	4278.57	1662.03	2005.47	1794.57	2293.58	1585.17	3418.31	2709.46	1763.18	530.407	2419.63	845.041	970.876	3614.44	2481.88	2112.4	1743.28	2201.11	2219.2
237.479	396.439	125.695	1146.37	2208.42	1229.11	980.759	1514.94	2643.22	399.83	3267.98	109.6	3310.65	1917.92	2173.77	2364.25	2936.53	1430.87	3128.04	1091.89	1038.62	2511.84	1846.01	1711.81	2593.04	1978.56	3222.72	1107.44	1894.12	2127.88	1996.19	2558.26	1325.76	2386.81	1367.31	919.358	1532.57	3012.98	2484.05	924.669	848.377	3052.08	851.83	877.917	2106.1	1803.84	2452.45	2487.06	2634.54	1505.56
237.494	2618.72	-126.803	1626.14	1519.19	1426.55	985.082	1329.84	1596.1	-40.7749	2256.01	1708.52	1720.89	666.584	2921.43	2152.29	2719.06	2016.82	3231.65	1070.88	611.861	2451.95	2270.62	1783.77	2212.08	1860.88	2189.84	2690.49	1314.52	675.482	1301.05	2731.88	-350.389	2233.93	3980.51	642.545	2144.82	2134.76	709.887	1482.41	587.678	4081.38	2397.13	943.401	2293.37	2242.73	985.183	2587.05	5151.83	1953.1
237.509	1960.45	752.906	2967.57	-102.646	1062.82	1868.2	2437.91	251.73	195.713	1473.48	2943.7	2137.54	1536.39	3446.31	2132.29	2314.76	1610.1	2803.86	2352.32	1426.92	2313.79	1738.98	1325.5	2770.97	266.311	2731.22	2606.77	1358.4	1640.74	1365.86	3070.34	-91.3307	2009.98	2572.37	1225.75	609.24	1297.66	1144.5	-256.592	42.7909	2733.41	1333.99	1642.54	1772.88	3097.99	1053.06	1946.48	1606.88	1353.28
237.524	1613.22	1593.62	3140.02	1924.8	1837.22	1354.11	2336.1	2352.34	1278.79	909.801	2283.85	2200.58	849.692	2517.28	3434.3	1501.58	2694.14	2841.74	1559.12	1399.68	417.077	1798.54	895.843	1425.24	1114.92	1364.19	1859.32	2716.6	522.732	2778.9	2210.25	1765.35	1311.68	3357.02	2259.79	1480.13	2491.97	1075.6	97.0193	428.231	3537.49	1275.07	937.478	1529.82	1572.92	1727.93	3291.14	2251.93	2272.58
237.539	1673.51	1922.99	3053.8	1933.9	1356.91	1699.78	2140.75	930.888	752.298	1161.38	1351.08	1253.67	615.176	4293.81	3580.51	2027.39	1046.89	2672.15	1054.11	2232.48	-77.3799	2429.58	-136.226	437.143	1331.8	1086.31	1227.41	1137.1	1835.63	1084.72	1571.97	713.348	2902.28	3605.93	1724.55	1740.6	2992.02	1777.57	1200.72	724.313	2044.9	796.354	-6.97687	1358.21	693.554	1165.21	3203.42	2836.8	1785.33
237.554	2228.4	1514.1	2943	1593.35	2843.49	2665.22	1718.72	1750.29	403.157	1189.73	413.356	566.529	1566.17	3365.77	2785.04	1735.43	1914.2	2079.98	3606.93	595.788	-27.4907	1956.89	933.98	1493.79	1935.25	2481.65	1645.7	1105.84	2954.17	2031.1	2547.09	704.64	3684.69	2426.84	2800.93	1281.66	834.812	1665.49	173.84	1357.2	2871.64	-4.79956	1327.4	2176.27	1617.12	545.005	2733.11	704.17	2936.66
237.569	1588.8	3565.98	3211.4	-222.942	1950.1	-627.422	2641.65	2345.09	754.85	594.759	-834.032	1640.34	2590.81	2005.52	832.209	1875.03	1743.76	2630.41	1148.86	2965.17	1433.77	2963.46	1843.47	3258.82	2153.56	549.561	3247.74	205.539	5833.1	1201.76	2157.94	1640.54	4441.5	2161.39	1883.49	2394.04	705.453	1899.87	1993.48	401.973	2441.78	985.831	114.453	2179.15	1344.15	1872.98	2713.34	512.67	4032.73
237.584	1113.38	2161.03	1734.93	1013.32	1607.33	352.842	2185.48	1709.67	997.516	-278.413	-354.462	3060.49	2538.63	2849.97	1999.46	2244.51	1701.43	2740.75	901.742	1277.31	2833.21	3639.26	2004.28	2549.12	3168.69	2929.78	2141.69	-2966.37	2407.56	724.649	2704.14	1718.94	2442.56	3060.29	2278.27	1408.27	2893.08	480.992	998.509	3898.51	1620.58	1572.66	806.5	2324.25	4032.18	2818.92	2230.48	2030.77	2783.28
237.599	1090.44	1452.13	1106.44	80.8093	191.677	151.66	2495.65	1015.08	2068.35	-33.8424	551.099	1908.54	1067.96	1660.52	1426.55	3868.48	1442.56	3092.61	1269.04	768.663	3232.26	2720.34	557.557	2665.59	159.338	2343.83	1543.69	-425.25	4749.33	1251.09	3631.06	512.133	1269.06	3414.99	1858.26	2572.5	1443.23	858.482	1875.38	2664.43	3388.54	770.636	1653.39	72.9987	1921.01	-541.2	-146.352	2068.47	1651.12
237.614	1881.1	1099.65	1657.46	1174.9	645.653	447.993	2201.49	1747.53	2982.07	1759.31	1053.01	261.923	1154.36	1706.9	2889.95	3051.67	1682.69	3551.22	1775.57	3967.76	2008.37	2317.67	2057.72	1724.62	86.1114	1021.44	2761.09	157.578	2676.87	-411.24	3135.96	834.351	2172.47	1532.29	2387.75	2517.05	2119.68	423.706	2217.42	1864.82	2168.13	2156.52	2491.14	93.5404	775.628	1392.36	1840.32	917.391	1174.13
237.629	1973.4	625.522	951.131	-387.093	307.78	469.147	2469.48	1469.95	1658.66	-886.095	166.153	1169.08	1069.48	1255.9	1346.65	2897.72	1730.93	1741.06	2115.47	2213.46	1595.3	2113.36	2281.94	364.267	291.627	-654.728	833.098	826.545	2412.12	275.53	777.747	1808.05	878.71	488.601	2104.93	1931.05	1042.6	1490.34	746.343	1537.17	1627.16	577.736	1637.56	21.8168	1815.78	369.602	1007.81	509.312	2751.66
237.644	264.541	2745.76	924.433	1459.63	2754.62	382.927	2599.32	1151.99	1014.55	-580.298	840.726	2146.3	259.003	532.619	651.897	3025.67	674.206	1338.89	2326.3	1564.64	737.227	1808.97	2625.32	1524.92	1034.15	512.51	1204.73	623.423	1553.94	1597.84	858.733	1354.11	867.75	1272.92	1374.28	692.906	1961	403.776	1909.35	957.825	1246.93	632.83	615.28	1603.35	1252.35	627.845	2077.35	900.389	1248.66
237.659	105.804	3178.58	530.691	785.162	1632.85	1395.2	2197.14	1546.32	924.792	-877.436	773.624	2268.48	486.235	898.91	1634.63	2091.83	1387.37	1844.82	2479.94	345.562	747.241	1046.06	3067.82	1302.52	1267.61	1368.58	1333.28	-371.441	2007.56	1247.13	2389.82	694.348	988.642	2498.54	1582.31	923.43	1582.76	1224.27	929.228	741.411	1998.62	-172.816	1167.97	2014.21	1525.52	2085.02	2159.35	1712.59	799.966
237.674	-45.4851	1655.58	742.653	-269.081	2510.71	3050.67	1495.24	1487.01	896.315	-362.38	945.865	969.333	889.606	892.073	500.729	1353.33	1921.47	2141.1	3143.58	-540.064	670.221	2077.51	1990.69	2177.56	1412.29	1945.05	1030.02	-286.646	1639.37	1405.66	3682.61	1524.18	1274.91	2106.12	2121.07	541.2	1378.9	-0.378688	1392.22	69.4833	1225.62	1757.22	1546.5	1347.55	268.638	1804.06	1653.39	1365.21	1550.45
237.69	36.9616	1917.31	399.321	273.555	2294.54	2166.35	988.311	827.957	874.974	-425.97	1016.1	1344.39	587.514	597.5	1551.25	1725.9	1354.43	1825.94	1988.73	-706.633	471.141	1844.63	1599.39	2609	1898.4	3003.39	1778.16	965.447	3361.42	1434.76	1744.87	809.768	847.457	1272.94	2358.01	67.2496	1135.69	879.28	354.222	1428.9	1152.09	2317.42	1805.79	1155.91	789.495	2380.14	1785.47	1510.76	3153.27
237.705	122.52	3438.85	937.181	1387.65	2378.88	1529.16	1373.08	1498.78	605.111	1611.23	1194.51	141.94	1411.14	1245.13	1190.37	547.807	2462.81	1558.17	1727.52	941.207	358.952	1761.7	1916.02	2008.46	3090.27	1272.42	1019.37	472.944	3054.48	1752.12	1473.59	1243.2	2123.98	1997.72	1222.29	2183.6	1333.05	901.283	-25.9331	924.303	2271.71	1200.52	1583.02	1096.15	1259.58	1992.6	1329.48	1589.46	2538.25
237.72	805.18	1698.87	1250.37	1141.36	1892.38	1958.67	795.864	1732.98	1695.74	1324.48	883.689	474.363	1734.58	881.508	1898.84	751.211	1683.86	1860.42	2002.94	1463.65	543.129	2072.92	666.274	1348.48	2894.89	1381.33	1151.54	-174.468	1424.19	1102.96	1831.73	341.36	1673.01	1988.53	1090.19	2811.33	1915.29	1532.35	283.733	640.76	2769.08	248.17	1421.6	674.055	-51.5091	2217.92	1411.62	2813.29	1651.67
237.735	2234.87	1369.11	1386.14	857.341	2344.88	616.318	370.888	1022.78	2839.97	1355.62	1177.32	1454.32	1626.88	2011.86	3083.83	1086.5	1656.23	1349.9	2497.14	1708.41	1115.44	2139.77	234.73	1943.75	1687.37	709.594	1016.43	606.625	1132.96	2233	1852.12	1032.5	2329.63	1786.2	2078.52	2414.27	3354.5	2803.23	1768.76	1016.61	1499.91	543.481	2173.28	1504.81	417.028	919.158	2687.59	3127.42	888.764
237.75	1125.39	1601.64	1262.89	1310.03	1901.45	1436.3	1070.74	1449.91	2598.98	800.136	589.146	1150.07	1244.96	2377	1944.38	995.568	1726.79	977.993	1776.17	2588.69	1278.62	2587.57	1102.85	1394.19	874.413	1048.69	373.086	1120.06	2490.27	2914.39	1875.12	1544.58	1824.06	1815.04	2322.88	1454.04	2016.86	1844.3	1687.55	965.589	2622.11	450.578	1733.11	1357.12	2513.19	1742.73	2855.17	2856.78	1080.68
237.765	641.583	1035.4	1248.42	1988.37	2226.14	541.747	1458.43	2129.05	2511.54	868.905	284.636	1.93531	586.637	1867.88	1928.36	1062.33	1767.54	807.299	1231.8	1197.49	1606.56	1829.89	1753.37	1160.04	1889.93	1478.59	439.466	1402.26	3819.09	2692.29	996.372	1565.12	1822.23	1681.87	1631.49	1327.69	1590.49	1144.94	1754.56	626.693	3194.12	-327.556	1581.67	879.248	3223.72	2226.66	2360.49	1913.8	792.376
237.78	1549.69	970.057	2065.3	1655.44	2075.39	785.795	245.335	1594.28	1325.42	692.429	1792.56	-186.728	261.054	480.871	1392.24	2203.42	1588.86	1025.03	1783.01	1266.27	1237.06	1635.27	1055.5	1592.15	2955.73	2236.04	2028.85	1848.77	3314.64	2541.2	1089.95	1225.82	2181.91	1837.02	915.99	1405.49	1128.25	1313.24	733.272	1850.87	3878.57	214.29	1740.75	57.3066	2839.96	2072.25	2754.79	1429.18	1533.84
237.795	2089.56	1293.03	2365.63	1749.75	2382.33	879.548	1535.01	1493.52	1065.13	-185.644	1583.4	645.31	996.81	-10.2302	2509.98	2500.2	567.54	2245.48	1679.61	1068.33	625.668	2426.22	1051.97	1428.92	3075.17	2280.34	2270.35	1013.29	3208.63	2636.36	2058.99	2806.47	2301.52	1533.78	1302.94	2016.81	1385.33	1617.86	621.541	1903.12	3842.61	397.593	1809.43	747.257	2060.32	2132.62	3361.26	1262.8	2649.71
237.81	1676.57	2153.34	2076.63	1867.91	1725.84	631.781	2679.7	1309.37	1123.68	-424.048	1214.04	1308.6	1580.48	1132.35	1805.94	2069.13	401.071	2492.62	972.663	937.418	1463.11	1807.85	1145.37	1844.97	968.406	1576.86	859.243	669.203	2575.57	2121.34	2463.33	2427.77	2199.26	2483.4	1342.24	1868.66	1824.18	760.595	1771.61	1498.44	2175.05	898.05	1643.62	1134.64	1814.58	3005.94	2845.53	1554.72	2892.88
237.825	2898.21	2520.44	1620.35	1213.39	1185.63	1659.69	2670.83	961.4	438.846	154.509	1017.68	1118.86	1489.67	1241.05	1764.64	1816.63	1767.54	1461.95	680.054	707.93	668.485	1626.9	12.0457	3061.69	400.824	1419.01	1231.97	1198.77	1738.33	1451.37	2872.58	1654.08	3532.75	1894.94	908.342	1435.96	1969.66	1362.7	698.943	1524.48	1530.95	1604.67	1933.01	1729.19	1838.78	2762.05	2250.52	1575.16	2200.67
237.84	2231.67	1895.42	1227.9	391.069	552.069	2344.37	2166.07	1092.05	360.424	367.228	862.823	1273.64	723.237	845.958	1978.37	1168.54	1867.06	1082.62	1216.33	784.85	412.431	1491.76	813.408	2607.99	991.253	1682.3	1139.09	895.952	2145.08	1162.24	3437.93	1419.37	3112.76	2222.85	1231.29	1364.76	2002.61	1661.56	444.089	2272.1	1973.62	1435	2126.22	2186.06	2179.76	2057.15	2036.95	201.76	1494.73
237.855	1296.74	1781.15	1707.97	44.2847	371.997	1753.74	2418.83	1163.98	788.535	399.658	775.939	1153.3	384.398	1178.61	2046.63	1849.5	1726.87	1191.45	1471.24	1389.74	434.933	1429.89	1458.96	2021.74	2270.91	2396.42	1184.75	902.16	2837.22	865.41	3635.5	1213.72	2029	2172.77	1503.95	1901.7	1820.91	1195.16	1788.68	2709.37	3020.52	1284.59	2334.56	1106.82	2718.21	2095.25	1374.32	193.773	983.5
237.87	1056.53	2122.2	1498.21	22.2198	738.485	2318.5	2608.49	1253.74	1200.08	349.201	551.291	1224.87	684.765	2073.98	2107.71	2484.06	2060.51	2080.55	1391.21	1306.37	-136.175	1137.03	1538.95	1921.45	2431.97	2064.29	1320.16	538.952	2468.92	699.424	2492.74	984.491	2215.89	1254.54	2066.91	2011.76	2155.96	664.828	2734.29	3023.13	3064.07	1557.03	1776.94	1640.64	2211.3	2402.79	1136.37	323.111	910.704
237.885	793.886	1644.41	1103.92	273.141	2093.77	2643.93	1923.51	872.303	969.797	167.936	562.097	1209.61	1304.03	1117.33	879.191	3338.31	1489.09	1946.64	1769.92	907.919	651.214	967.37	815.852	1898.09	2079.56	1820.74	1147.73	149.076	2248.61	730.999	1968.41	726.521	2250.36	1498.5	2177.83	1847.68	2089.71	-312.378	1314.33	2548.93	2560.49	551.619	1655.66	2028.56	892.507	2283.9	1691.87	-27.6067	1039.21
237.9	1137.11	804	931.283	696.392	2569.77	1410.3	1095.64	805.394	1105.51	188.579	1820.55	1049.39	877.47	73.3285	1076.94	2889.88	1218.26	1663.42	2642.43	629.095	1321.85	1166.02	571.298	1145.81	2440.43	2141.16	1270.87	551.967	1950.34	1166.49	2251.68	447.238	2350.79	2511.84	1816.63	1392.03	1715.01	546.193	804.402	1642.28	1800.26	-373.743	2235.68	1688.08	1155.64	2034.61	1019.03	994.006	1527.29
237.916	606.039	467.864	1027.01	407.091	2510.09	1048.46	1009.81	265.264	1410.05	-145.244	2467.76	804.371	122.363	291.195	1183.39	2205.53	1578.18	2422.62	3577.61	559.132	1027.28	1417.1	805.112	1471.45	2985.57	2780.59	875.23	750.686	1740.25	805.868	3505.36	563.028	3126.59	2232.13	1131.59	1851.75	1920.16	421.752	679.148	1429.4	1856.13	308.344	1786.18	1496.34	1526.07	1994.51	720.536	2187.52	1806.33
237.931	1306.02	1739.48	1571.12	624.945	1925.39	214.662	1220.96	-135.277	1121.91	357.31	1213.5	695.363	-467.625	1083.15	1967.63	1872.69	2116.03	2277.46	3703.62	1406.48	520.852	1324.4	1383.99	2301.01	1627.74	2227.21	1412.59	-49.6432	1478.43	381.768	3577.2	1103.69	3339.33	1769.91	1117.84	1167.99	2196.41	1671.07	831.615	670.183	2280.13	743.551	1272.43	965.007	1209.56	2117.76	670.703	2695.61	2293.18
237.946	1833.62	2106.81	2757.77	993.907	3459.04	744.355	1974.21	1444.09	387.872	594.001	980.951	1304.62	1255.46	1257.36	1433.8	1111.34	1744.95	1566.68	3119.37	1091.88	1030.43	1381.92	1305.52	2374.28	2847.48	2004.55	701.102	222.043	1422.74	1613.94	1786.08	1324.56	2733.62	1501.31	917.079	1598.83	1343.45	2673.74	932.779	1084.21	2469.84	1520.44	1227.6	713.141	780.834	1906.43	637.474	2510.87	1972.07
237.961	3042.06	2089.14	2785.34	337.212	3136.88	1259.25	1967.3	1730.49	-26.5302	796.556	685.688	2729.98	1439.42	1505.14	906.777	2078.9	1851.01	1636.16	2056.77	-189.118	653.78	1506.66	1455.85	3016.62	3153.83	801.418	631.591	1056.29	1305.29	2584.03	933.341	820.601	2554.47	1238.03	1676.88	1977.43	1277.92	1262.86	2427.68	1813.5	1744.99	2855.91	1334.24	1305.87	375.429	1297.01	914.801	1833.2	1401.98
237.976	2452.1	1660.16	1446.42	586.981	1719.8	1241.47	1739.15	1309.82	-49.7189	-141.082	226.136	1526.95	783.215	1544.36	689.127	2519.52	1734.22	1430.47	2397.65	791.738	576.415	1361.92	1752.06	3092.53	2642.54	1510	993.57	261.472	2258.85	2043.77	1498.04	1233.03	2799.33	2016.72	1551.47	1325.4	1553.55	1490.46	2719.22	1205.24	2447.72	2747.55	1660.09	1624.02	1111.91	458.965	878.077	676.423	2384.72
237.991	1220.5	2160.56	785.057	1203.76	672.291	1032.16	2987.47	630.856	-90.1165	-224.715	906.331	1257.85	1754.76	635.602	1409.22	1540.46	2352.62	2055.02	2028.2	158.842	542.395	1008.25	404.328	2741.02	2206.96	1718.24	1072.71	726.904	2679.94	646.953	1121.57	1560.57	3086.86	1806.77	1522.65	868.612	2194.94	1081.15	1098.91	1870.16	2766.29	1879.37	1357.96	579.309	1223.54	798.282	1471.92	991.797	2464.95
238.006	1201.3	1950.75	1188.2	1262.52	81.4381	1360.04	2393.9	1329.33	1160.02	696.399	989.637	1918.19	1119.05	1232.55	1465.73	1509.83	2807.37	1631.79	1939.05	584.237	751.2	1541.77	-171.781	2273.29	1013.29	1214.6	1135.62	139.454	2138	-7.96041	1203.01	1034.32	1418.9	1787.04	1957.23	1415.79	2236.66	1248.07	526.646	943.335	1502.4	1671.35	840.943	27.4141	463.181	984.992	995.325	541.933	1612.98
238.021	1319.15	1428.4	2305.63	1188.96	1202.9	889.65	2004.19	2174.53	1251.81	11.1048	2114.45	1542.02	1113.71	1461.42	1976.26	339.295	1458.73	1755.84	1439.51	1224.72	456.624	1402.39	788.88	1458.55	832.352	1705.72	1700.91	-886.586	3330.9	618.573	992.45	967.67	1922.41	2252.95	1015.42	2235.97	1831.32	1595.32	1328.73	1257.79	1413.73	643.838	1989.46	433.495	-134.409	1448.95	983.032	440.191	2204.18
238.036	2118.75	977.185	1208.89	2417.08	2562.69	853.718	3688.91	1998.16	1563.53	741.169	1884.95	1287.1	412.349	999.265	2937.04	252.134	2444.88	1393.25	1689.42	2420.32	517.723	1491.47	1009.62	1434.5	1411.67	1454.12	2525.88	-505.801	4196.3	2277.32	1638.28	46.5414	1702.76	1844.91	1652.63	675.872	1637.75	249.002	716.606	915.475	3165.15	419.251	1391.46	939.299	736.118	664.219	540.197	2000.33	1069.75
238.051	2012.68	1331.33	1258.6	1086.73	2159.45	495.797	2706.54	2080.69	866.795	905.945	1308.23	2397.43	9.68122	1089.36	2321.51	2568.53	2324.35	2661.04	3262.7	1926.94	104.028	1850.13	2574.79	1434.09	1961.31	1830.23	2320.87	980.066	3722.34	2159.26	2184.8	414.209	2229.85	942.593	2247.56	1381.7	1468.84	562.835	1334.99	1492.46	2922.89	570.315	2263.36	2509.76	546.199	1918.73	1672.51	1838.31	1331.73
238.066	1132.27	1459.6	1756.77	1774.74	1617.74	400.541	2405.43	3113.08	-663.139	1029.64	1077.88	3147.89	2434.29	1396.78	301.821	860.465	1003.4	3179.84	2385.2	2176.53	410.553	1454.32	2508.67	1497.61	3009.7	2279.38	973.282	368.639	2860.85	2752.85	851.573	267.48	2429.52	1670.24	987.123	1756.85	1541.5	1086.01	477.38	364.464	1581.2	991.314	1633.67	2572.27	251.246	2078.1	1169.36	1832.03	3272.4
238.081	2097.1	2690.33	2401.26	1273.85	410.87	447.596	2407.21	2450.45	1265.14	1695.88	596.396	3358.33	1019.05	706.268	450.525	1154.19	1759.95	2781.93	1329.79	1154.61	3055.06	3640.16	2514.02	1692.89	1656.93	2048.87	1707.09	1314.94	2931.32	2380.41	1778.72	978.544	2189.95	720.34	396.397	2556.17	1011.84	1520.35	874.577	739.586	2783.17	-414.226	933.537	3026.16	1151.76	1845.74	2364.25	1668.1	2364.25
238.096	1464.15	1913.91	1197.02	285.952	1051.22	1208.04	2279.44	1461.91	965.101	-188.104	324.163	1108.61	1295.77	2231.09	655.465	3241.2	2533.19	1329.38	1222.02	751.581	3118.86	2563.35	-398.662	3594.55	1886.01	1806.86	1409.6	957.926	1582.1	2852.38	1223.44	1717.3	2793.22	1806.41	1497.81	791.205	1954.18	2506.67	282.283	695.224	2088.9	46.0695	1156.97	3256.89	3046.75	906.068	2641.26	2386.41	1145.49
238.112	492.959	2316.52	1916.26	-300.974	1558.88	1539.66	2827.23	1724.23	2270.02	566.382	2557.19	1912.73	1028.26	1359.84	2720.53	3506.02	1829.4	1448.77	2595.74	899.021	2346.99	2223.03	585.886	1961.77	1683.79	2078.94	1055.58	630.267	1254.14	1450.62	2165.35	1879.23	2025.35	2834.58	1895.69	1543.76	809.894	2459.77	172.966	905.2	1753.56	1531.33	295.295	1469.16	3156.26	1721.56	1731.11	1262.62	2006.99
238.127	1198.56	482.688	3073.06	-1463.58	1860.26	628.231	1424	1780.07	1347.06	341.013	1864.91	1256.36	1302.61	2566.93	2431.32	1506.13	730.599	685.713	2515.89	52.8174	770.308	3110.61	-30.4821	1665.56	1264.3	1941.6	1625.69	2359.49	2066.16	2853.89	1856.54	1291.15	2066.15	2441.51	2242.23	1552.9	1987.15	2435.59	721.55	1797.3	2008.5	310.693	1520.92	1037.77	1060.39	1139.18	1573.3	1821.42	1441.23
238.142	419.858	1509.54	1757.97	464.157	1009.23	848.012	1778.14	1455.67	1183.21	411.803	673.411	675.402	2911.75	2348.35	1161.88	1285.36	1217.25	857.035	716.802	55.3026	810.811	626.318	1808.68	1249.15	1551.37	1469.86	2712.52	1033.44	2138	1505.16	2461.92	1852.22	2204.9	1268.12	2901.19	751.783	1223.28	1205.82	2124.95	1686.21	606.63	-527.6	1816.44	2721.25	1099.19	1322.53	1975.86	1653.63	1093.54
238.157	2292.03	1562.6	1423.99	881.099	1548.38	1320.62	3428.17	1526.37	363.141	-5.95594	566.196	1283.96	1121	2097.59	1537.53	2657.59	1985.31	1209.92	1089.28	1309.29	1069.22	2518.07	1317.49	2135.34	1635.16	2057.62	2037.22	1799.67	2300.57	2679.02	3491.53	2245.52	2211.1	566.396	1474.26	685.638	1699.4	1018.15	2091.6	1443.46	2074.58	536.852	2667	1751.28	1189.2	2622.44	2686.76	604.735	2329.98
238.172	750.853	1834.51	632.032	908.11	1101.53	1859.46	2611.04	2186.37	1318.83	-137.112	1137.96	2400.49	1347.96	2837.81	2577.03	2511.01	2196.72	2350.92	2057.42	1137.35	1244.03	2572.04	2373.78	3235.15	2434.06	3283.77	1892.69	1227.66	3698.95	1862.22	1973.33	1985.63	3327.04	1248.62	1118.04	640.836	1198.19	2708.73	2967.42	2624.38	2993.73	1772.79	2413.81	1701.43	1428.43	3442.45	2450.02	684.766	2619.81
238.187	1284.92	2721.04	1540.88	1072.67	1506	3889.09	2770.48	2183.23	3484.87	1459.56	1875.13	3343.11	2575.58	3092.7	1829.93	3078.55	3890.74	3311.84	3814.28	3594.64	3390.2	2772.48	2891.39	3593.89	2736.85	2483.63	1691.09	1774.02	4226.8	1539.51	3292.58	1929.53	4272.62	2718.49	2831.38	1942.79	2115.33	1819.24	4169.73	2917.04	3838.48	1892.51	2397.71	1444.84	2109.46	4665.24	2380.88	4261.07	2637.36
238.202	3190.96	3776.16	4306.88	1420.77	2744.96	4341.9	4527.04	4402.44	4402.49	3505.23	5410.36	4357.45	3970.96	4189.64	3139.65	3944.5	4165.8	5538.26	4602.76	6090.31	4904.59	4209.21	4192.13	5737.14	2170.3	3233.91	4271.38	5042.42	6039.92	2553.1	6003.54	2950.26	4299.34	3476.73	4536.32	1390.49	3072.18	2533.85	4996.05	4698.6	4553.64	3715.27	2871.45	1491.04	2868.58	5256.08	4037.03	4474.83	4661.13
238.217	4418.09	4848.07	5554.58	2735.47	4227.43	4269.93	6080.54	7391.6	4163.45	5623.62	8650.78	4746.14	4928.29	3977.9	5543.39	4354.29	5783.42	6763.88	6640.77	5838.82	5171.22	3815.04	6945.84	7900.26	4055.69	4573.28	4594.86	6089.61	7326.32	2429.33	5005.23	3703.28	5616.57	3550.54	5529.16	2250.83	3788.67	3614.17	5000.98	5775.21	4673.1	4989.95	2763.49	2006.42	3263.45	6484.7	4944.5	3795.44	5601.74
238.232	3294.38	5025.44	4045.56	2522.29	5462.7	3384.31	6054.7	7752.06	4053.88	5340.76	8492.82	6892.36	5678.55	4762.04	5776.39	5476.44	6220.76	7216.77	7292.54	4135.41	3135.79	4068.67	9065.52	9210.68	6057.31	3506.36	3550.21	5650.18	6616.82	3123.06	3505.11	2887.54	7465.99	5226.84	6054.16	2647.84	3322.13	3440.72	6907.02	7999.59	4552.91	5132.36	2978.34	2163.59	3265.38	4212.4	4408.55	4211.27	4498.5
238.247	2357.15	3955.82	1313.75	1900.38	4873.26	2948.14	5164.41	5445.6	3621.55	3377.66	4506.36	6054.47	3282.22	3404.42	4267.26	4560.48	5052.99	6311.6	5201.58	2083.88	2078.33	3851.32	6887.66	6579.94	4980.18	3642.11	2231.11	4655.31	5119.8	4131.69	3952.72	1338.33	6556.19	3878.38	4363.93	3275.15	2705.64	2651.44	5219.21	6335.94	5125.41	4539.43	3276.97	2132.35	4087.67	1981.4	3762.71	5412.23	4145.41
238.262	1734.26	2695.33	1519.53	2202.43	3536.6	2360.91	3637.63	2286.76	2598.65	1610.48	2041.34	2620.87	2034.37	2909.57	1957.3	2264.53	3446.09	4305.22	3866.19	844.748	1912.88	3562.38	3747.55	3576.59	3986.58	4062.51	1858.97	1750.21	2689.33	3067.04	3430.14	705.172	2686.07	2199.29	3075.23	2465.15	2169.24	2788.48	2237.25	2721.24	3254.62	2835.27	1219.63	1941.44	3428.62	1083.81	2574.54	4939	2878.29
238.277	2600.88	2097.05	2439.32	1443.12	2014.49	1871.43	1529.14	2426.38	1566.3	1104.29	1878.11	2886.93	985.353	2255.82	1974.7	905.017	2321.47	2081.67	2705.91	695.919	2272.6	2122.96	2490.28	2683.73	1881.51	2366.86	1745.68	955.631	1986.79	2122.27	2001.57	442.988	1504.81	3130	3035.2	1702.54	2307.23	1701.29	1443.7	1251.76	1895.67	1138.47	1460.09	1835.8	1597.67	1439.08	2810.13	2939.91	2374.11
238.293	1480.93	2504.13	2496.16	699.301	1606.67	1257.59	1253.74	2116.77	1175.42	716.805	1254.69	2178.6	604.742	1263.21	2143.93	1263.89	1980.88	2399.59	2323.58	602.322	1615.31	2100.03	1727.17	2196.17	1347.2	1534.75	1493.9	1245.28	2111.19	1457.32	1341.39	674.028	1862.77	3046.08	2737.8	1804.93	2115.87	1551.61	1357.98	1522.22	2050.47	890.702	1145.34	2398.86	1266.53	1010.52	1997.34	2413.29	1473.88
238.308	1081.45	2352	2383.5	390.923	1681.56	1199.72	1660.54	1893.95	728.436	975.148	1227.36	1326.09	584.994	1773.22	2090.89	1863.13	1877.59	2093.21	1820.6	902.116	1417.64	1870.17	1561.66	1786.98	1383.1	1220.29	2019.79	1152.34	2415.43	1651.54	1304.9	1332.55	2010.46	2526.41	2505.21	1379.73	1871.49	1128.1	1451.1	1460.33	2296.1	558.642	1843.55	2468.34	1382.54	876.124	1567.65	1971.99	1692.35
238.323	1299.91	1990.45	2088.59	638.258	1540.77	821.569	2016.44	2505.33	495.348	1287.81	1805.21	1969.51	827.611	1932.74	1351.91	2074.11	2331.19	1590.59	1642.03	1657.28	969.693	1368.45	1377.35	1896.59	1296.68	1424.6	1618.71	695.575	1990.36	1708.19	2025.71	1415.9	2155.48	2461.76	2612.52	1057.21	1648.47	1127.41	1514.06	1248.42	1714.2	335.915	1772.61	1906.6	1020.87	1329.88	1700.8	1496.42	1996.1
238.338	1421.82	1263.81	1912.05	886.521	1507.62	598.754	2276.52	2798.07	1129.19	1369.87	1754.4	2733.43	1401.38	2338.74	1385.94	2266.46	2988.35	1882.55	2145.84	1942.17	819.128	1284.93	1181.65	2002.13	1643.9	1650.72	942.828	789.675	1546.23	1938.73	2248.44	1267.28	2554.15	3097.63	2411.39	1143.18	1072.06	1145.16	1177.25	1166.25	1573.02	642.975	1539.45	1491.59	1072.13	1700.77	2391.63	950.662	1728.71
238.353	1575.51	694.406	1149.99	825.713	1470.55	956.981	2260.58	1819.02	1210.07	1285.45	1570.05	2628.62	1630.4	2431.08	1442.22	1772.11	2512.16	2123.03	2026.94	1208.82	886.703	1609.73	1126.39	1411.85	1766.7	1934.76	726.459	892.94	2052.08	2511.45	1315.1	1949.95	2296.72	2536.64	1526.9	647.283	1106.69	1391.8	694.698	712.736	2371.76	899.754	1569.42	1954.4	1309.67	1587.98	2278.9	1014.46	1706.86
238.368	1233.31	469.576	1439.92	615.548	1176.87	1553.6	1761.82	875.65	1408.4	890.826	940.929	2194.67	1619.51	2023.96	1377.15	1998.59	1392.78	1867.16	2341.01	827.067	1371.32	1651.79	1313.06	1613.96	1442.16	2130.12	955.09	506.249	3003	2257.77	1052.94	1730.39	1835.99	1971.4	1122.65	688.023	1284.16	1674	1168.31	693.045	2509.88	765.578	1282.27	2042.18	1186.84	1785.01	1018.87	1320.24	1800.05
238.383	1591.96	978.438	1762.38	1334.18	1481.72	1365.27	1072.91	559.809	1296.4	770.845	1023.64	1389.14	1203.48	2180.26	1662.36	2256.63	743.143	1784.17	2502.83	954.191	1105.87	1244.55	1339.27	2077.66	939.177	1795.68	1844.44	422.578	2862.46	1398.57	1301.34	865.845	1536.35	1906.8	1440.15	1339.2	1336.2	1445.62	1129.5	1376.71	2466.6	392.13	1369.87	1926.18	1434.95	2463.29	702.436	1545.92	1675.68
238.398	1497.54	1427.39	1614.03	1375.91	1540.11	1090.34	989.103	356.99	1109.93	868.209	1378.1	1573.8	631.305	2323.77	1840.6	2048.71	754.83	1474.71	2109.19	1311.88	593.15	1331.03	960.957	1895.33	883.267	1554.78	2182.91	1130.81	1938.2	1355.23	1057.5	735.913	1900.2	1606.26	1512.75	1483.2	1808.8	1354.82	1038.54	1531.76	2344.98	684.119	1231.28	1566.91	1400.48	2590.87	982.894	2092.45	1272.19
238.413	1258.39	1426.58	1410.81	828.687	1445.31	1273.43	1263.45	964.116	1084.91	1199.65	909.981	1387.81	556.716	1821.84	1493.77	2301.07	1289.46	1526.03	2021.61	896.458	1023.11	1270.75	617.795	1615.4	1443.23	1108.57	1921.13	1376.08	1406.59	1529.2	1768.39	948.524	2075.75	1441.74	1377.1	1466.41	1633.12	1151.16	797.19	1016.68	2025.18	787.686	909.854	1326.47	1247.62	2062.08	1192.5	2077.51	1381.4
238.428	1539.25	2228.31	1738.73	1145.12	984.041	407.331	1211.69	1093.17	1024.68	2113.5	691.173	1230.09	1153.9	1661.05	1536.48	1768.64	1129.46	1934.77	1220.15	255.724	1199.25	1698.48	2004.05	2671.68	2268.51	1649.34	1672.53	1795.68	1443.37	1840.22	2632.35	1601.6	1732.45	2071.31	1589.19	1600.98	1650.46	728.42	631.07	1301.69	1445.14	-586.366	1108.96	1648.06	2063.41	1657.56	1614.87	2411.76	1023.09
238.443	673.402	2259.22	2279.46	927.133	1094.14	265.772	1671.35	1148.45	1121.57	1437.4	1268.42	1159.09	2008.69	1325.96	999.239	1544.27	196.305	1801.6	1562.95	101.665	1037.13	1025.28	2263.42	1714.84	2465.86	2470.24	1576.86	1747.92	1531.02	3168.04	2231.16	1574.79	1909.02	3531.23	1842.68	1474.48	2614.52	1378.37	263.333	1302.87	1095.33	296.914	1130.03	2007.63	1831.09	1291.54	1782.67	2837.56	1115.36
238.459	714.953	1912.88	2521.16	1330.56	2514.32	1128.63	2736.14	2094.88	1432.46	500.675	1308.09	1591.52	1964.87	743.906	1390.92	2263.21	905.153	1760.06	1944.5	597.668	1745.31	1008.92	2093	1531.34	1775.72	1955.47	1715.23	1874.48	1869.25	2953.16	2648.05	1629.03	1349.35	4119.38	2454.42	1729.84	2956.32	1362.33	315.285	1374.78	1114.53	846.446	932.866	1974.2	1351.58	1659.17	1534.08	2738.66	2075.5
238.474	1760.49	980.312	2175.44	1512.97	3005.85	2059.29	3074.85	1767.4	1309.54	917.97	1073.61	1028.56	1149.16	267.842	2051.07	2089.26	2225.53	1928.75	1773.09	1205.63	2043.4	1640.81	1075.56	1745.31	1097.08	1540.8	1234.68	1413.24	2884.46	2048.3	2058.7	1729.26	1590.14	2466.35	1798.86	2524.91	2729.51	1195.81	57.035	2097.4	1422.15	748.936	1003.97	2830.36	1351.31	1119.06	2099.45	2362.47	2808.99
238.489	2073.18	1188.68	1816.46	1324.48	1944.62	1295.42	2292.14	1873.09	498.481	638.69	1520.84	1058.77	236.892	563.113	1715.79	1593.05	2118.28	922.193	1830.51	1604.97	1664.68	1270.41	675.321	1554.51	2201.93	1332.7	711.183	1154.81	2096.17	1722.4	1837.93	1300.7	1778.77	2049.45	2118.84	1950.83	2663.01	1300.64	76.3436	1960.98	2167.82	1130.74	1210.97	3491.87	1036.72	571.669	1469.35	1152.74	1835.74
238.504	983.651	1212.59	1139.65	735.24	1201.02	918.406	979.656	1485.56	158.102	720.566	1536.51	1948.5	162.479	798.65	1723.77	1438.67	1754.08	885.997	1528.46	1433.31	769.155	1274.58	960.115	1561.48	2307.9	656.252	751.572	213.001	2630.13	1053.54	1731.64	983.534	1364.78	2186.03	2108.47	2268.41	1953.08	1486.14	696.927	1229.76	2617.56	956.255	1680.57	2365.88	1246.04	-37.3291	1309.42	124.228	1467.25
238.519	887.452	617.458	1417.32	-70.4673	1628.97	1552.03	768.105	1512.73	49.9712	1116.19	1378.81	1549.35	747.561	977.431	1524.32	1565.81	2128.69	1079.54	1704.01	600.164	34.1597	1561.38	1219.58	1838.46	1607.94	967.768	745.642	351.066	3268.61	999.32	1668.58	913.239	1134.43	2760.77	1105.85	1808.96	1037.2	1074.57	1061.99	1331.52	1858.2	794.751	1743.18	1522.06	1093.45	386.387	1385.94	-444.705	1192.86
238.534	1666.99	1057.76	1273.75	208.534	1279.91	1851.27	1430.66	1417.85	956.454	1500.32	796.532	607.952	1398.06	1693.67	1546.95	1373.65	1967.32	978.659	1680.34	506.862	211.212	1793.62	1227.72	2376.98	2115.23	1826.51	755.168	659.082	2632.74	1562.32	1693.36	574.137	418.18	2538.29	737.894	1792.64	2019.42	267.669	1529.27	2685.19	1496.68	889.136	1456.11	1455.46	1323.13	842.474	2088.47	-595.74	765.787
238.549	2120.55	883.856	662.134	1991.93	242.545	1664.14	1309.58	1137.8	946.839	1411.42	1140.5	865.285	1607.49	1335.31	1564.61	1713.78	2275.26	1120.2	1398.33	1142.56	1291.86	1358.01	1210.66	2139.77	2260.54	2056.45	814.9	1184.96	2100.67	1086.28	1250.9	286.095	1063.91	1486.71	2817.1	1368.13	1980.82	1065.48	1458.89	1951.91	1769.4	1225.31	913.795	1205.43	1809.18	1299.02	2484.5	-67.6031	892.996
238.564	1696.44	984.074	1648.27	2672.01	348.955	1442.61	982.864	1173.83	602.956	431.931	1270.56	1356.99	1122.39	423.426	1865.27	1576.68	1664.9	1299.15	1025.43	1188.18	1785.05	1232.89	1427.9	1971.86	2816.12	2248.81	920.458	408.016	2382.57	1483.15	1452.89	574.713	1438.24	1851.09	2433.94	1168.21	1419.6	1400.9	847.31	579.643	1832.44	1157.17	562.323	1425.98	1517.08	1323.88	1997.71	636.389	1825.34
238.579	1418.12	2779.31	1988.78	2093.29	1710.82	1889.98	1225.27	1483.23	1899.74	34.7458	1079.88	1280.2	1072.46	174.988	1514.62	1211.14	695.647	2473.64	1268.62	1534.75	2021.75	2071.21	1652.68	1992.25	2331.02	1245.88	1819.92	1042.37	2429.82	934.652	2158.15	751.922	1154.11	2043.29	1105.15	611.551	1363.27	762.961	613.73	-462.167	1449.73	1698.19	1175.9	1275.92	1129.89	687.064	2488.9	864.538	2504.6
238.594	2193.2	3059.31	1596.77	2239.08	1110.9	1572.65	1053.09	1239.84	1672.58	645.193	754.951	1630.35	265.39	1818.24	1751.14	1822.33	856.957	4452.86	1822.64	2162.67	1545.58	2914.7	1630.65	1235.95	2157.22	1335.2	2077.64	1126.2	2340.95	1450.54	2052.57	1345.73	1829.65	2870.26	1600.74	1196.01	2354.87	281.948	959.482	-165.585	1283.84	1491.93	1073.31	1065.51	1146.35	464.15	1594.7	820.497	2464.34
238.61	2548.34	2532.09	1439.58	1600.02	643.929	1514.32	864.468	1305.87	1330.26	-36.3712	2614.73	2043.95	-634.693	2250.56	1361.94	1066.61	2149.93	4358.61	1217.51	1682.32	1568.89	3345.42	2397.4	446.305	2357.43	1106.42	2657.03	779.376	2891.8	2606.56	1744.05	1693.59	2202.9	2900.82	1020.5	1790.42	2965.74	1025.58	1484.13	679.335	1770.48	1124.84	762.205	1914.03	1942.78	567.466	1863.24	662.253	2348.51
238.625	2769.54	1592.64	1201.36	2180.04	606.871	1807.98	1490.27	1836.06	1698.74	662.897	3217.3	1988.86	-283.97	1124.31	1600.3	1865.9	2330.4	3438.35	1740.32	1735.75	1689.55	2334.81	2278.51	1618.55	1178.48	1264.3	3280.39	319.131	2036.01	3768.36	1279.48	1943.03	1274.35	2562.42	985.731	1441.18	2342.89	1644.74	1776.08	1347.71	2120.39	893.067	2056.49	1373.39	843.093	454.651	2591.83	439.454	2071.9
238.64	3903.31	2391.98	1338.87	827.423	351.709	2173.98	1876.29	1729.01	2368.95	554.678	2402.42	1351.93	911.53	862.089	1232.66	1637.58	1410.61	2276.43	2559.06	1995.2	2085.59	2434.81	2185.9	1745.07	1008.69	2460.92	2436.01	1124.91	3286.34	3503.74	1519.3	1521.19	1635.25	2399.37	1139.8	1913.3	2310.16	1912.18	1667.93	1093.68	1804.87	1473.99	1162.57	1539.07	548.38	981.9	2858.54	1201.32	2595.23
238.655	2979.34	1510.03	1046.1	407.86	433.165	1699.57	2051.3	2843.04	1973.85	-330.212	2159.29	1384.81	991.329	1999.58	688.262	683.969	2497.34	950.048	2067.17	1781.61	1862.53	2623.27	1730.41	1274.7	1556.15	1477.84	2280.94	1647.39	2098.63	2017.97	1363.49	1047.02	1555.44	997.185	474.785	1058.67	2022.01	1149.18	1596.56	937.951	1249.12	1788.41	555.957	1219.4	877.744	1286.41	1961.73	1198.62	1940.82
238.67	2337.59	1009.24	1302.66	766.831	1010.37	658.473	2519	2553.1	845.764	-113.031	1908.35	1876.63	661.756	2970.33	1616.35	587.643	1522.86	1416.71	1153.92	1738.75	2866	2972.53	1991.88	1813.82	1537.92	1097.48	2237.79	1110.05	1205.37	1627.45	2075.97	1279.84	1992.75	1266.49	1350.09	724.311	1366.47	587.863	817.052	1040.5	913.136	923.008	1248.75	1187.69	1349.42	2493.83	2221.41	1276.73	1762.34
238.685	1384.51	1272.42	1264.33	1438.47	2094.44	1092.21	1827.71	1242.18	698.969	-12.7322	2132.27	1708.41	194.575	2353.85	2169.36	396.374	625.599	2193.91	2023.18	1051.17	2009.02	3199.49	1043.57	1700.43	1500.79	920.558	1510.69	541.74	2551.25	1866.84	2792.01	1066.98	2257.57	1335.68	1606.56	1133.07	1393.31	777.663	1192.79	890.209	1115.99	972.388	1886.37	1784.01	686.152	1925.29	2020.83	2035.09	1615.98
238.7	1025.85	754.418	2084.01	1503.28	2359.94	1298.96	2360.76	1767.07	460.238	795.575	1948.45	854.467	-128.097	1454.33	1447.29	949.768	2390.02	1973.83	1718.19	1425.9	1434.27	2174.63	1255.78	2103.9	943.227	927.248	1356	1256.27	2210.84	1786.39	3331.17	1209.78	2775.11	210.292	1414.94	857.521	806.81	1677.91	1408.31	1334.69	1419.53	1050.55	2098.59	2334.5	1426	1252.51	2300.42	3241.4	2175.98
238.715	2533.24	1739.94	1031.42	2032.55	2059.16	690.763	811.684	2086.94	169.358	1125.76	-69.0252	389.112	900.162	1503.22	1717.78	1590.05	2246.84	1897.25	1782.56	385.431	1459.23	2364.89	260.766	1101.45	869.226	1051.69	891.872	-217.629	1869	777.146	1914.77	1212.04	3211.4	922.952	1065.1	1797.96	239.537	1144.26	829.056	1430.78	1365.49	1484.47	2181.61	2170.77	1377.6	1236.42	1690.73	1898.77	2053.55
238.73	2509.89	878.062	1271.58	1314.17	1441.05	818.248	677.645	2080.9	1007.49	1781.78	579.7	937.784	996.952	1325.76	2409.71	1712.79	2700.94	2032.23	937.175	1124.16	100.024	1791.3	369.789	1591.58	1246.71	966.858	858.109	-542.806	2165.12	1548.01	1142.77	710.341	3299.49	1660.48	1541.07	1909.52	277.219	594.66	1053.74	1639.14	1752.83	967.803	1825.18	1221.4	1145.11	1967.24	1194.59	1184.56	1093.54
238.745	1644.53	1819.89	1571.99	935.152	412.244	1166.78	1062.12	2900	1825.98	1446.27	229.066	644.875	1064.42	1210.57	1717.9	1483.46	1316.74	2585.89	1931.63	938.26	533.604	934.562	1139.15	1987.05	1618.21	1386.64	1830.38	1036.83	2543.28	1240.32	2284.23	1295.38	3129.08	2050.05	1141.04	1440.63	909.85	906.012	1059.01	453.265	2999.18	854.394	2401.47	45.3784	1859.97	2184.61	412.498	1882.16	1546.24
238.761	1425.61	2699.77	2189.87	60.0869	1560.79	1492.42	1500.07	3012.57	847.894	805.137	1160.11	234.131	830.591	913.136	1450.45	2059.69	1642.6	994.957	1796.25	1763.08	1199.95	340.93	-41.5054	2925.33	1768.68	3166.82	1251.04	540.967	1082.4	1201.71	1745.67	2181.71	2345.05	1931.88	1808.57	1367.69	1936.25	1280.42	544.483	78.231	3420.36	1304.45	2647.55	1070.91	1847.34	2319.79	1166.94	700.745	2337.66
238.776	1165.65	2685.47	1438.38	1581.37	919.918	2336.62	1152.19	2173.25	962.562	185.236	1188.27	600.041	956.308	1492.77	2154.42	2208.57	950.302	1557.67	1722.05	1053.06	831.564	700.169	657.441	1607.73	778.071	1654.02	934.113	83.2359	1362.21	1479.46	2335.14	685.356	2720.74	1530.37	1992.18	842.049	1257.42	1137.17	-18.5306	1241.46	4541.78	955.376	2458.09	2068.14	1682.88	1837.32	1423.18	887.35	1239.7
238.791	1537.2	1473.73	1064.97	1149.63	1793.71	1286.36	2130.1	1270.89	1153.84	1055.61	1995.88	273.846	2101.39	943.36	1896.52	2973.05	1440.19	1699.09	1672.17	1426.17	1226.79	1322.43	1272.18	1315.77	497.785	802.359	529.004	-365.111	1520.12	711.17	1987.04	1097.42	3218.41	2135.74	670.891	1131.72	1972.33	1832.77	726.984	649.342	4018.96	650.786	2113.19	1356	1981.66	1746.78	1567.84	1937.12	1033.74
238.806	1541.29	2351.33	674.619	1119.92	1815.03	1800.42	1257.7	1655.54	1303.09	1260.9	2181.73	1902.93	5.36631	2127.56	1727.33	2287.09	1563.74	1220.46	1251.64	883.617	1175.92	1338.03	1763.75	801.358	1263.5	1606.4	808.854	130.464	1022.52	1048.55	2392.69	291.149	2323.19	1664.7	-426.093	646.086	1882.84	2066.24	1015.72	269.793	3863.45	1309.31	2392.7	1515.06	469.532	1760.7	2355.9	1753.48	1567.28
238.821	2635.44	2331.85	904.386	577.006	1264.11	1258.93	1532.53	2421.74	407.592	1998.84	1826.97	1685.67	-706.521	967.437	1652.44	1793.53	1366.6	2334.69	2362.06	1046.08	1548.68	1993.08	1084.31	1873.71	712.925	1720.6	157.505	1428.2	2066.19	1167.69	3363.08	713.028	1840.72	1704.51	1633.18	757.569	1841.76	2849.45	1670.44	-236.757	3941.37	2730.1	1972.18	697.364	1864.63	1554.48	1507.19	1182.05	2282.07
238.836	1174.3	2252.2	3597.96	1157.95	1832.38	2648.66	1753.18	2801.95	782.879	986.607	1326	848.262	-161.329	1831.82	2321.73	1077.17	2977.96	2696.66	2287.14	-188.062	855.474	1267.02	860.422	2221.58	1184.84	2488.17	47.7305	887.751	1706.07	1127.92	2319.08	1633.57	1610.31	1665.21	1417.26	1876.93	2298.84	2838.89	1870.08	676.951	3696.39	1055	961.71	1874.61	1286.92	1210.56	1719.7	1601.82	2472.71
238.851	2530.8	2217.69	2337.04	1378.65	1371.83	2401.37	2192.4	2627.63	2415.93	1694.18	1307.14	928.249	207.634	666.541	1346.99	2133.95	2458.08	2016.95	2426.33	687.53	1545.7	1464.84	1692.25	2311.74	1324.58	2636.44	1873.07	705.805	2959.14	2094.29	1595.72	2274.68	2108.01	2240.23	2259.76	1781.92	2531.88	2656.33	1948.62	958.201	2431.87	1215.8	706.485	2835.93	1728.1	2429.81	2456.38	1768.57	2135.41
238.866	2360.06	2912.99	2553.7	2625.6	2718.59	1831.09	2142.73	3007.66	3719.17	953.102	1680.18	1458.24	1646.57	848.915	1984.65	2689.53	2707.1	3709.77	3090.97	2082.74	3895.83	2437.94	1950.08	1920.1	2409.76	1514.77	2506.89	883.038	2786.18	2806.49	1201.32	1626.48	3480.05	2804.14	1863.16	2609.6	2395.7	4148.17	3001.9	1756.83	1890	1751.89	2618.78	3399.7	1984.7	3190.34	3794.14	2458.91	2659.34
238.881	3598.87	3494.04	2205.64	1338.62	2184.36	1924.02	2166.95	4979.13	2294.18	1124.52	2072.34	1596.55	2126.79	1486.8	1518.03	2763.84	3897.65	3983.28	2839.22	1863.81	4886.28	3122.12	1165.35	2000.97	1110.94	1647.18	1176.87	1412.19	3207.17	3649.88	1409.45	1236.98	2467.45	2651.82	1580.86	3737.31	2783.17	2921.27	2299.1	2213.43	2562.82	2435.93	2380.6	3313.63	1024.31	2228.2	3204.47	3122.71	2597.8
238.897	4112.84	2903.74	3036.34	1010.85	2951.06	1496.06	2090.65	3125.06	2535.08	925.45	1454.44	1287.84	1888.03	2542.51	2861.92	2412.92	2985.58	2291.77	2115.63	2835.77	2405.31	2387.41	1993.14	2362.38	904.923	1564.95	2274.62	1414.32	3495.06	1615.66	2573.25	2009.74	2318.55	2411.34	1840.27	2877.59	2836.52	3000.73	1277.72	2421.88	3715.28	1775.28	2312.63	2293.04	1815.99	942.577	1904.94	3693.34	2775.81
238.912	3110.82	2181.82	2882.54	916.959	1462.94	2458.24	3351.76	2655.6	1836.47	-70.3911	1884.65	1395.04	1287.21	2338.16	1124.54	1539.2	2274.87	1044.06	1952.75	1120.55	1533.74	2391.75	2075.52	2468.38	1565.82	1483.86	2758.05	1039.27	1256.02	1634.13	3308.53	476.861	1331.84	1961.17	1369.56	2952.38	2908.47	1870.63	1343.67	2344.85	3002.53	2558.26	2251.41	2003.85	1063.05	617.899	1158.16	2409.38	2707.22
238.927	1224.91	1669.45	983.117	973.441	2132.67	2463.9	1689.55	1120.99	1550.55	701.04	1939.64	1666.2	994.611	1311.75	1998.9	2544.65	3059.38	2130.38	1742.08	984.687	1495.26	1060.8	1396.68	1426.93	2404.57	1244.97	1279.15	767.09	2156.19	2020.36	2143.04	856.07	1743.66	2070.83	1284.04	3351.46	2357.22	2446.73	1153.63	755.307	3174.35	1250.01	3945.29	1625.51	2412.99	1581.1	1439.18	1588.85	1561.33
238.942	2041.78	1159.08	2343.85	74.8112	478.457	1318.06	107.647	917.486	409.501	616.434	1506.71	1154.52	1773.63	-143.215	2040.5	1872.85	2541.16	2018.93	945.827	1108.33	1290.99	726.55	789.832	1754.92	1131.61	1994.49	1565.99	270.949	1556.77	1146.85	988.139	1012.78	2158.25	2232.11	1213.54	1775.72	2051.65	1022.1	252.062	1802.37	2810.79	1322.07	2211.39	1608.66	3298.88	1512.88	2338.68	2149.22	1871.04
238.957	1262.42	1819.75	1297.63	734.848	1355.13	1378.51	1577.43	793.75	1609.3	1831.96	732.959	925.216	1612.12	851.734	1318.22	1634.96	2084.89	1416.21	1121.92	1477.48	1103.82	1243.81	1085	1614.97	814.891	1722.11	1249.69	232.183	2244.25	1207.55	1841.51	1590.86	347.367	1107.01	1476.53	2118.89	1143.01	534.311	-355.328	2664.27	2789.26	1229.2	1422.8	898.49	1960.4	1087.3	2149.15	1287.18	2418.24
238.972	2290.68	1808.93	1544.1	384.364	1141.68	1203.81	2139.38	1765.39	807.646	1934.53	1319.05	713.323	-383.187	148.793	943.328	915.248	2503.8	655.392	2625.24	1619.02	1153.79	2224.61	1005.07	1418.07	2551.5	780.597	616.687	858.181	2721.02	954.083	1172.93	828.266	1220.17	1179.47	2962.62	1446.48	1401.88	1144.91	1379.01	2482.83	2616.36	584.546	1556.73	2170.34	2402.48	554.419	3068.19	2628.71	2530.96
238.987	1874.12	1241.65	730.057	1137.7	1231.24	1177.16	1531.76	-449.164	358.238	2111.46	606.063	2018.2	904.392	763.55	3189.35	675.939	2964.54	1037.82	2099.04	1946.33	938.775	2182.79	954.466	1561.23	1310.2	958.819	126.219	1054.21	3142.76	1409.68	1611.95	255.572	770.922	1982.21	3966.21	681.262	2052.28	1631.46	174.911	2366.79	1125.06	1592.81	1304.42	1863.94	1462.24	920.494	1258.67	1625.89	3651.54
239.002	2094.37	2779.59	2991.64	2803.64	1457.41	962.804	2453.97	1249.44	75.1686	1314.44	-74.7996	1171.29	636.409	-59.3586	2508.89	1633.07	3345.69	2592.19	2682.24	1854.77	352.401	172.734	294.502	2084.69	957.567	645.049	1560.91	1038.59	1946.61	2123.79	2359.72	1314.23	1611.28	1960.01	1574.9	1084.25	1267.38	898.361	1307.54	2652.67	854.141	1717.79	2174.42	1825.76	709.966	674.26	1063.81	733.611	2320.83
239.018	1497.94	3211.17	2415.51	2098.25	1694.48	1073.09	1862.15	554.554	553.925	335.796	649.119	1736.28	1800.27	835.578	1952.55	2146.37	3591.76	3409.83	1754.96	1328.88	-14.8293	1745.09	946.683	2785.8	1301.34	1589.61	1711.87	2666.55	1824.47	777.757	2955.49	1372.94	1601.66	1372.98	1819.12	2045.57	1800.24	316.332	1652.46	1594.11	1453.87	1319.89	1320.99	2910.64	1115.43	931.704	1153.47	1462.93	2137.62
239.033	1205.43	1892.25	1855.58	1702.66	1913.48	287.933	1514.57	237.222	71.1319	1408.48	1180.11	2701.64	1392.04	2273.91	857.587	2140.17	2316.52	2350.78	1534.65	943.037	759.409	1636.33	780.382	2395.95	1482.63	2533.61	1131.25	1307.23	1540.9	1426.25	3295.48	1433.87	1231.7	1940	2866.61	2788.46	2265.96	1193.99	739.766	1285.01	2503.29	861.45	1861.35	1361.72	3085.71	1716.05	792.221	1392.94	1378.97
239.048	1870.91	198.244	1245.07	1208.5	968.034	1752.69	2358.64	1422.98	1067.59	2109.29	1584.95	3075.64	1888.48	1480.73	2856.68	1714.67	1855.28	3488.14	1826.5	1481.29	1986.6	2572.53	715.784	1543.35	1467.29	1689.67	739.709	1307.82	3398.81	1540.71	4184.61	1438.91	1528.31	2508.33	3184.93	1686.62	3257.82	1594.89	867.142	1206.93	2653.29	743.96	1439.09	1299.26	1716.93	1575	1394.61	1703.86	2124.19
239.063	1113.99	773.397	1402.69	1622.05	480.782	1930.14	2500.14	2706.55	1271.55	482.556	-130.345	3228.53	829.556	197.84	1476.4	2191.58	2389.67	2172.36	1650.73	1512.14	2927.59	2176.3	-2.75431	2055.31	2343.72	1768.29	1335.27	408.895	3171.58	550.091	1785.38	1431.71	1978.44	2475.16	1380.02	1637.27	2221.11	1165.58	500.821	1555.37	2761.68	585.096	907.968	1056.91	2958.03	1399.93	1073.36	1630.9	3468.32
239.078	1756.27	515.552	1445.56	965.963	2386.65	3577.72	2038.07	1186.85	776.037	541.322	911.765	1386.98	883.526	1771.46	1206.53	1642.72	1324.33	1774.15	1020.01	1148.94	1733.12	2971.46	1699.48	1354.85	2127.27	955.462	765.867	-215.599	2617.04	106.712	2203.13	900.929	2293.37	2634.18	1992.95	1383.99	1708.11	834.657	1797.07	815.888	2486.94	161.123	871.169	1893.31	863.792	179.119	1069.42	2974.73	2725.94
239.093	2880.14	932.781	1547.88	1179.22	1895.49	4132.12	2064.41	1449.07	1149.55	508.598	-587.638	1914.64	1109.53	678.616	1838.33	1576.08	2114.66	1883.78	1907.31	1035.05	643.665	1435.42	2285.87	391.4	866.121	1282.27	1076.24	-103.468	1459.6	1430.07	2438.65	1326.08	3804.11	1579.88	2053.9	1645.36	1894.37	1849.72	1232.81	1529.38	3687.66	798.328	1317.64	3071.26	19.4934	1830.64	1585.31	4155.62	1881.35
239.108	1199.73	538.46	2351.37	1737.87	1874.53	2862.21	1442.67	1068.73	1421.76	-838.847	372.773	2045.11	1712.49	1594.84	1459.52	2330.45	1940.58	2787.31	2086.07	1720.86	0.630575	1887.3	2565.87	615.864	752.457	1700.23	-219.112	247.6	2707.36	1066.18	2450.71	1515.43	2854.59	2917.48	1091.53	1175.27	1535.91	1474.68	1018.47	1427.22	3461.8	-234.225	922.935	2977.29	2392.05	353.794	2723.19	3049.66	1388.26
239.123	1959.84	1164.69	1898.39	847.846	332.491	2673.85	3218.81	2028.14	2012.9	467.099	737.635	2500.96	723.613	2527.86	70.7136	2603.79	1238.48	2249.59	2344.78	485.283	603.608	1937.1	2615.97	1305.04	576.018	1883.54	1037.07	657.03	2774.76	735.39	1860.54	2380.08	1677.41	2045.73	1786.48	1239.05	1562.29	2455.91	1842.12	995.784	2809.56	1771.62	1078.4	1629.77	2192.1	2138.9	2240.81	1438.8	2107.2
239.138	1041.94	1747.78	1412.1	327.622	1440.66	2453.56	1673.15	1002.95	2300.03	1278.04	1405.03	3187.11	2264.28	2982.08	1523.09	1460.06	1494.68	1563.32	1637.18	827.063	1009.87	1851.87	1643.04	1060.54	459.977	1941.72	1526.9	761.098	2142.01	1884.84	2181.71	1265.89	1712.62	1645.01	2655.3	1860.11	1468.35	1644.08	1591.8	1680.95	3597.69	2293.98	1354.29	346.39	2273	2196.48	3128.07	1009.1	1622.15
239.154	838.657	636.791	-26.5054	81.1903	1100.1	2066.14	1163.28	1435.08	1116.18	-371.751	630.136	2960.33	2339.36	2590.89	2500.43	1052.07	2133.74	1408.43	2931.36	1071.92	2076.41	1763.73	1717.85	1684.45	537.991	2125.81	929.629	1910.83	2630.22	256.685	1975.49	1752.6	2401.07	1077.24	3247.75	78.4527	1755.98	775.004	1120.02	2058.3	2338.17	3020.06	1712.17	447.588	2032.96	834.04	1818.77	629.84	464.507
239.169	513.15	1157.06	1449.21	86.4599	901.51	2418.3	1846.35	1601.99	1325.74	238.521	951.957	1939.53	2480.23	1230.94	1312.23	724.975	1223.15	1006.22	2028.16	1136.13	1402.8	1442.11	882.517	2281.34	-75.2313	2012.9	389.94	2088.99	2536.72	518.238	1754.13	2171.85	1624.42	917.74	1431.65	1877.7	1508.04	507.158	320.029	858.746	2003.74	1709.91	1112.24	1197.85	1341.83	719.365	2026.7	1915.79	793.642
239.184	1996.77	22.267	1853.52	187.864	1241.17	2468.2	1434.76	1840.75	1178.38	393.673	1488.88	1455.85	1131.47	841.506	1698.06	1472.8	556.301	1598.71	2239.91	1741.55	807.641	2373.59	888.655	2337.7	494.22	1848.58	1617.7	787.469	3441.78	1014.23	1779.96	1490.04	2362.16	764.313	1456.92	1599.41	1709.26	593.346	250.416	630.505	1374.79	1309.6	2659.91	1412.22	852.699	987.884	2207.89	2528.53	941.142
239.199	2009.6	-150.939	2109.53	233.498	1427.85	1025.8	1823.4	1443.89	1180.77	1588	2096.08	2030.65	718.361	1022.38	1641.12	1643.62	443.739	1807.06	1854.12	1009.43	273.208	2014.28	1257.59	2765.26	701.533	963.69	2286.47	1066.68	2759.87	1465.55	1540.4	1355.93	2457.46	1133.85	1348.01	1581.18	2516.18	833.048	727.426	124.047	821.389	1672.14	1635.57	1291.61	1663.51	2025.4	1415.76	2401.92	1409.66
239.214	1524.17	978.634	1299.33	597.549	1547.91	685.181	2178.56	457.938	1081.73	1600.5	1148.93	2088.69	947.88	823.745	1017.1	1295.31	987.949	2195.78	871.995	1921.64	1298.94	1993.14	1605.77	2237.21	1376.87	1333.2	1581.83	529.694	2123.14	1808.58	1918.9	1236.01	1200.6	1647.09	427.598	2118.16	3287.83	1499.56	2106.92	1103.27	1540.68	531.203	1372.04	1409.38	1726.75	1495.85	367.52	1945.16	2858.01
239.229	679.989	2216.01	1073.9	1636.99	1376.42	417.027	2833.51	1385.12	1159.65	1785.16	907.434	1043.31	46.9286	476.725	2181.64	1180.31	1410.96	2292.36	1482.41	2445.41	1323.8	1800.92	1289.93	1142.62	1747.5	805.311	1501.6	382.655	2059.8	1900.93	1421.66	853.465	1187.25	1895.32	556.533	918.195	2045.92	2096.6	1499.29	820.713	1808.22	481.692	1677.58	1169.22	1915.03	1151.89	1480.51	1550.14	2164.08
239.244	1674.07	1821.16	632.554	1924.77	1016.93	1141.55	3412.62	2179.72	2106.22	1152.49	999.14	494.08	560.293	880.001	2224.44	667.247	1814.13	2746.34	1470.39	1555.61	1283.98	2115.77	1455.54	1239.45	857.084	1173.07	2347.62	373.382	1583.1	1704.09	1818.9	821.268	1950.02	1535.49	812.865	1883.54	1583.21	2336.43	1369.05	497.198	2049.57	1424.24	2600.2	1998.76	1887.94	2036.66	790.106	1435.01	2577.67
239.26	1955.97	363.786	1346.73	1985.1	1212.94	654.355	1491.55	1723.79	1768.7	352.502	1711.27	1284.32	564.033	1788.16	2003.39	1339.2	1747.42	2964.57	1596.24	275.933	2072.54	1445.12	1318.94	2103.68	2139.57	1664.57	2011.05	492.008	1636.92	1099.91	1074.36	1553.57	2065.64	2395.38	2242.41	1834	1578.14	2196.95	1543.16	1257.94	3279.3	1689.49	2655.12	3808.2	1472.09	3518.66	1041.75	2078.64	2742.82
239.275	1738.13	533.853	875.614	1024.33	1236.49	648.958	1552.15	1539.71	1371.55	281.832	2127.26	1643.49	351.197	1522.06	2855.14	831.054	1552.34	3573.95	1882.96	310.805	2518.11	1056.99	1442.99	2637.47	2902.45	1766.51	2520.27	2403.84	2999.58	1237.15	1475.76	2044.42	2983.34	2771.65	2334.55	1858.35	1480.72	1486.91	1547.05	971.834	4698.89	2283.91	2225.14	4559.84	835.226	3238.72	2880.44	2003.66	2252.91
239.29	1903.73	1463.92	1317.07	1422.13	1288.54	686.486	1708.39	1596.39	1103.23	550.61	1948.71	1652.21	-134.618	1352.11	2630.94	1027.19	709.179	3234.16	2008.59	1068.94	2985.22	2176.59	1792.16	2915.42	2741.1	1922.46	2402.38	2658.16	2459.38	2313.37	1742.69	1170.26	3905.14	2526.15	1755.92	2841.17	1369.95	2146.51	1013.35	1046.87	4767.79	1806.31	1485.07	3348.31	469.286	2740.71	2509.37	3161.85	2742.43
239.305	2321.09	1750.82	1239.86	1401.69	1312.91	964.96	1797.95	1938.38	1158.36	477.224	2127.79	1799.53	-54.4481	1408.77	1588.92	664.268	1025.38	2157.87	2482.24	627.241	2721.41	3027.01	1591.37	3702.65	2301.4	2587.21	720.75	1741.15	2546.31	3197.76	1592.22	1262.2	2973.4	2357.55	1607.41	3467.6	1245.75	2346.95	664.395	1764.78	3906.43	2067.86	1342.75	2776.73	1387.06	2737.44	1931.05	2927.35	2934.36
239.32	3056.72	1354.94	660.122	1559.33	2253.66	1769.82	1123.54	1891.28	838.794	955.894	1108.54	1423.6	-396.964	778.241	1711.16	609.362	2140.58	1917.01	2035.37	932.937	2287.11	3290.96	2163.06	3143.12	1624.51	2966.43	489.74	843.963	2229.3	2709.34	2128.93	1775.28	2422.67	3042.05	2002.29	3024.17	917.328	1423.36	774.086	1653.03	2403.01	2145.47	2229.37	2081.45	2209.44	2335.04	2098.63	3120.66	3460.13
239.335	2286.37	1281.13	1090.67	1473.86	2458.68	1392.99	1117.78	1946.33	823.594	1003.64	1009.63	995.491	586.548	426.753	934.103	948.943	1836.44	1478.39	1649.95	442.204	1209.97	1986.78	2138.49	2520.28	2189.17	1571.13	901.186	1795.47	1527.35	1932.68	2620.96	2119.66	2286.01	2612.19	2091.86	2187.99	629.144	1079.64	1486.56	1014	1872.05	2236.7	1749.5	2176.49	2354.79	2204.73	2595.59	2898.43	2510.03
239.35	1679.07	1408.14	1239.1	1022.4	2149.42	1205.57	611.719	2199	961.243	959.026	1654.68	2007.77	1290.85	1418.83	1434	1590.02	1820.39	1661.83	1907.46	187.621	314.666	1025.52	1330.57	2707.57	1877.42	932.232	1343.57	1370.3	1612.18	1629.57	2208.46	1055.94	1941.85	1731.14	1962.33	1415.23	956.692	927.442	761.233	1151.57	1617.03	1394.55	1874.07	2608.9	2807.45	1738.7	1928.9	2073.85	1797.62
239.365	1428.59	1390.43	2010.88	1216.33	1411.37	1016.46	709.754	1281.63	929.768	1205.81	2480.83	2652.64	934.017	1909.57	1822.62	2106.24	1176.85	2073.89	2238.84	920.43	718.213	1130.4	1381.19	3094.18	2039.16	2118.78	851.031	428.001	1098.75	1897.77	1347.49	882.3	2514.04	1395.64	2079.38	1056.71	1671.53	1013.02	781.598	1959.42	1785.21	860.956	975.23	2526.48	2663.93	1156.71	1481.09	2637.56	2439.37
239.381	2219.49	1345.53	2668.57	1842.32	957.544	1145.71	2046.96	1015.27	712.113	1367.34	2265.81	2515.12	449.075	2167.27	1946.13	2557.98	973.186	3011.98	1970.54	536.714	787.468	1271.17	1745.51	3501.83	2535.91	3093	827.537	980.977	1796.06	2318.14	1573.5	1792.09	3160.9	2023.61	1090.95	1641.39	1679.99	949.357	1184.48	2581.42	2200.19	881.777	1100.6	1828.4	2269.6	1582.11	1729.61	2201.06	2055.27
239.396	1940.23	2615.69	1275.85	2043.25	1365.16	1290.36	1734.69	1010.13	989.819	1219.29	1367.32	1859.21	1413.77	2949.12	1483.93	1613.55	1412.72	3482.01	2219.92	929.253	1134.97	1219.69	2425.76	4340.18	1395.22	3913.8	1606.25	1285.81	2080.06	2319.5	1694.38	2605.48	3422.05	2711.57	1094.19	2730.56	2423.63	287.314	1491.25	2847.59	2522.58	949.92	2236.42	1895.89	2123.67	2375.94	1959.59	1146.68	1465.1
239.411	2132.72	1792.76	843.173	1273.72	1691.22	1541.33	1232	1391.24	1398.04	509.847	487.257	2420.41	893.58	1988.93	607.37	2005.09	2272.67	3515.17	2187.62	495.239	1085.03	1197.1	1569.37	3536.99	1656.26	3182.28	2686.09	1242.35	1378.81	2236.97	2123.05	1320.88	2103.72	2544.15	1596.85	2516.27	1661.7	151.28	1503.75	1917.79	2845.01	1230.32	2430.11	2032.93	1321.13	2047.66	1738.62	1487.75	1640.95
239.426	2397.11	836.892	1712.33	1405.14	1043.05	2349.56	1450.78	1807.89	2092.32	-77.8576	1008.96	2227.78	429.651	1133.92	1042.9	2417.53	1817.55	2579.15	1830.24	443.783	1026	1543.27	832.065	3413.73	1104.31	1605.8	2576.24	1468.24	2398.42	1061.5	1780.15	456.077	1988.45	1950.63	2279.07	1518.34	1852.36	451.602	1449.11	2017.44	2070.27	1925.79	1026.87	1964.61	1313.2	1457	1904.95	1934.8	1762.51
239.441	1351.28	195.047	1310.04	1956.83	685.485	1885.56	2123.65	1410.14	1656.81	-126.082	1639.11	1325.38	667.368	1220.95	2014.06	1999.12	1852.44	1388.12	1557.95	1206.2	1483.93	1385.6	2336.22	2123.64	826.779	1362.53	2746.29	320.491	2800.38	636.969	1582.32	860.604	1524.81	1983.5	3439.35	1138.91	2015.59	9.51107	1602.8	2480.89	1842.86	1949.09	1131.38	2312.63	2343.81	1093.99	1813.03	2249.85	1682.35
239.456	734.437	655.463	908.819	1500.48	490.615	1407.36	1763.27	881.712	588.564	445.844	1488.79	1336.83	1414.65	1579.04	1354.7	1571.95	2440.65	1089.59	1370.17	1288.72	2014.46	1113.94	3068.84	1142.16	1135.29	1849.82	2219.6	-587.42	2473.1	958.149	2124.18	1360.91	1087.58	1468.73	3330.25	939.1	2164.31	245.884	1133.04	868.275	1829.4	1158.4	2081.76	2423.32	2166.89	1759.82	477.094	2215.07	2134.42
239.471	1632.86	1950.88	1184.27	848.289	562.922	1670.72	936.081	781.488	257.586	960.889	360.608	1242.08	3083.72	1708.04	251.294	2093.5	2638.58	2295.07	1858.87	1531.1	2981.58	1470.4	2215.11	1629.4	1131.74	2003.89	1444.96	173.386	1981.48	1357.03	2160	1811.77	1686.5	1347.02	3612.9	974.789	2086.26	755.756	1816.15	700.527	1682.48	-55.5316	2964.43	2533.99	1046.58	1270.33	471.648	2174.64	1846.83
239.487	2230.04	1993.81	1732.65	1182.82	1483.54	1382.51	1367.03	1411.3	564.636	-508.033	626.513	1651.34	3461.35	1943.59	799.442	1793.01	2010.94	2695.27	2140.39	1209.66	2386.48	2283.68	2668.72	2000.69	1043.29	1832.3	1397.72	478.619	2360.76	1846.87	1609.89	1791.63	2231	2148.1	3305.63	1008.93	2050.01	1260.2	1979.13	1174.57	2498.2	374.176	3970.15	2732.39	1522.15	1131.64	966.125	2477.44	1358.76
239.502	1803.43	2432.1	2074.37	1091.39	2771.16	910.432	1974.88	1814.81	946.193	179.37	1136.99	1955.99	1456.25	1781.51	1837.84	1281.73	1799.04	1759	2293.2	1907.52	1316.41	3634.08	3077.74	1969.39	998.095	1106.72	1184.08	1033.17	2638.59	1177.68	1653.11	1418.57	2405.57	3195.37	2612.01	1457.17	1360.54	1129.13	1745.53	1672.76	2777.23	1954.39	3475.02	1869.96	1430.56	2099.24	1075.33	1880.77	1154.25
239.517	1780.41	2293.12	1072.1	828.481	3343.11	1467.01	1936.96	1965.44	1628.37	2465.42	1008.91	2306.61	783.14	1659.3	1897.19	1968.51	2036.68	1842.34	2412.9	1883.97	1612.5	4125.99	2515.75	2347.89	1040.85	473.613	1120.41	2549.64	1665.73	1391.99	2328.38	975.386	2689.1	2981.68	3054.28	2045.12	1208.27	857.715	2793.15	2302.56	1831.71	1941.64	2950.14	1312.7	1213.24	1373.88	1572.98	1815.09	2432.9
239.532	1473.41	2643.52	1593.63	1143.3	3779.08	1694.56	2547.2	2803.63	1754.51	2846.25	1039.14	3147.44	1688.74	2145.61	2610.85	2617.07	2197.6	2260.58	2770.86	1498.92	1830.96	3590.07	1482.15	2990.2	1343.31	1928.05	916.674	3079.73	2119.92	1774.07	2500.56	1385.91	3134.22	3616.97	3555.95	2237.91	1774.17	239.662	3324.58	2556.76	2946.2	1587.24	3246.64	1295.63	1668.46	1703.77	2622.23	1364.93	3873.36
239.547	1729.51	4632.72	2349.4	2929.98	3997.77	1477.48	3873.47	3439.75	1887.12	3614.85	1992.92	5382.64	2800.62	3436.05	2264.31	4107.99	3202.7	1880.55	2204.78	3756.59	3590.79	3883.79	2082.51	4759.91	2495.46	5445.64	1173.74	4394.7	3122.28	2259.42	2588.31	3410.11	3935.85	4669.37	4689.64	3183.79	1769.65	776.386	3559.29	5218.37	5763.74	3732.96	3788.95	1810.1	1875.12	2591.36	3201.7	2228.09	3719.52
239.562	3069.99	7252	3638.43	4884.62	4400.17	2371.51	5686.25	4477.96	2734.01	5340.51	5330.16	7477.82	4714.55	5039.72	2843.12	6027.13	5016.11	3579.39	3011.24	5295.28	5849.08	4617.03	4012.17	6422.63	3736.13	8081.57	3246.64	5877.02	4044.89	3895.72	4971.25	4559.07	5059.05	5433.64	6772.97	4002.69	2249.07	3357.44	4704.99	7137.52	6159.46	4408.3	3909.24	3241.57	2550.07	3412.22	4578.61	4680.91	4765.16
239.577	3914.71	7674.48	4897.7	6723.54	5416.52	3840.57	6533.64	6804.03	3753.84	6204.34	7283.38	8301.53	6994.1	5322.3	3940.49	6644.26	7049.84	4855.68	4543.79	5400.79	5932.95	6037.55	5761.69	7912.78	5030.68	7161.1	5286.89	7527.45	5908.47	4074.54	6783.31	6625.59	6914.88	5403.93	7738.27	4499.94	2951.37	4191.23	6432.53	8286.9	6485.66	4658.66	3975.29	4776.37	4180.25	5415.37	5643.5	6410.53	5657.57
239.592	4306.6	5819.18	4672.08	6445.52	5505.91	4961.91	6756.16	7491.11	4353.76	5660.51	7155.72	7532.86	6093.9	6000.54	4934.6	6131.22	7300.28	6168.05	4271.17	6419.13	4184.17	6570.67	6287.03	7272.26	6980.39	5240.87	3928.39	7711.58	7652.08	4070.61	6676.76	7940.35	6427.25	3500.91	7031.17	4670.87	3243.98	4672.81	7414.04	6921.52	6499.41	4543.29	4198.24	6409.77	4223.43	6337.86	5224.92	6645.03	6042.01
239.608	2898.18	3778.6	3471.24	4813.37	4168.03	4061.33	5389.27	4970.25	1814.35	4287.62	5086.58	5443.67	3384.61	5527.8	3390.41	5289.18	6429.53	5956.47	3721.41	5356.66	1997.68	4725.43	3955.31	4489.46	5968.48	3937.38	1917.77	6343.2	5766.2	3765.43	5403.39	4149.87	4642.49	1995.55	4481.89	4889.13	2559.16	3420.47	5809.64	5554.3	5218.03	3448.33	2944.76	4874.32	3864.45	4912	2968.23	4816.63	5892.73
239.623	2317.41	2473.16	3052.64	2693.99	3530.99	2701.47	3397.63	3446.17	1390.76	2231.1	2137.79	4013.23	1821.28	3290.11	2070.6	3168.71	3016.07	4373.91	3272.53	2996.69	1767.25	3891.52	2310.12	2195.97	3151.98	2291.19	2130.18	3802.01	4068.01	2585.26	4319.48	1982.54	3586.79	2895.05	2548.64	4565.27	1638.52	1507.73	4350.15	4453.37	4428.34	2418.72	1720.72	2893.7	2419.41	3345.89	1873.64	2999.32	3826.88
239.638	1759.95	2711.68	2657.04	1491.21	2353.66	2272.79	2619.96	2444.26	1536.39	1831.98	2056.77	3587.71	433.709	2350.33	2539.44	2985.24	797.586	3199.99	2474.88	1471.61	2009.37	2126.36	1343.56	2277.16	2157.96	1854.4	1323.08	2246.19	2328.09	1547.49	3620.59	1669.35	2328.5	2954.39	2787.05	3039.76	1678.85	2099.68	2044.4	3665.05	4135.48	2438.41	3010.09	3473	1989.64	2414.65	2839.25	1710.76	2447.11
239.653	2335.87	2813.83	2008.01	2146.87	1764.71	2064.29	1845.76	1892.21	2368.82	1900.72	2052.39	2417.17	428.27	2840.4	1909.1	3545.89	805.183	1205.63	3258.36	1929.94	2283.24	923.577	998.249	1738.63	2389.01	1693.47	1034.89	1306.65	2494.67	1278.21	2916.14	556.408	1811.06	1628.41	2936.02	1769.48	2060.94	2120.4	184.818	1921.98	4208.62	2462	1388.06	3855.72	2748.08	2325.28	3317.16	485.454	2195.72
239.668	2459.6	2301.59	1435.68	974.079	1656.24	1245.14	1741.75	1562.09	1602.21	567.748	1829.91	1211.75	138.514	1465.33	1790.11	2306.26	1407.44	1025.82	3751.58	2370.82	2127.74	1101.61	1544.97	1209.04	849.599	1420.99	1282.65	1005.55	3516.05	1296.7	2566.42	487.269	2052.01	1760.2	2485.21	2543.73	1340.71	1819.15	47.3397	1357.61	2212.53	1991.06	966.67	2767.4	1962.94	2075.13	3807.57	1714.95	1812.68
239.683	2714.33	2300.01	1322.72	848.532	2549.18	675.729	1313.43	1379.55	1558.31	957.501	1315.18	1599.02	-49.2597	459.068	1319.33	2294.66	1288.18	1417.35	3633.46	342.107	1448.48	1203.36	657.952	1582.92	585.343	856.566	1474.5	759.065	3422.12	1117.31	2695.2	960.24	2152.6	2631.94	3546.96	2064.76	2645.03	1592.36	613.372	1242.39	2423.65	2932.38	1479.88	2360.93	2413.74	1580.87	1685.98	2038.72	1456.81
239.698	1455.01	2958.32	1563.73	1726.73	2187.21	2307.47	1779.72	1864.26	1859.11	869.762	1492.61	1586.4	-63.1314	1133.72	759.942	1839.98	2299.07	2160.88	3419.58	1878.99	2446.63	2164.66	893.255	1639.44	590.161	712.46	1878.31	1588.71	2416.95	1245.26	2015.74	1586.69	1387.19	2278.4	3021.56	2104.46	2815.42	2058.58	227.89	837.225	2932.55	2147.74	2527.95	2278.37	3296.14	1926.02	2174.29	1903.77	1136.63
239.714	1818.06	1633	297.943	2101.82	1808.27	1601.46	1140.7	2269.59	1697.83	1487.43	1731	2039.35	697.721	944.528	1279.19	2538.47	3776.18	827.832	3833.75	924.245	1445.89	3275.63	1044.2	1528.27	1552.53	1447.1	906.517	1936.84	2476.49	1481.81	1891.57	1855.45	1868.34	2021.3	1769.76	1033.89	2259.65	1790.3	980.383	521.635	3103.57	1645.26	2429.43	1555.45	3183.72	2818.44	1455.05	3160.24	1629.37
239.729	1101.9	1623.46	1623.75	1945.21	1730.69	2028.1	3376.71	2164.26	1418.09	1919.51	2517.87	2025.89	2005.78	1699.79	1935.02	1579.26	3520.53	1243.86	5105.9	2090.15	1444.86	2299.03	1062.12	2131.17	1447.83	1421.91	2833.36	1723.09	3157.14	748.974	2728.8	1873.71	2084.97	2479.28	2146.84	1934.55	1719.83	1400.95	1442.92	755.76	2082.88	774.148	1858.24	1250.43	2279.61	2755.1	1837.52	2656.66	2753.19
239.744	720.763	2147.44	2105.9	1922.91	1950.38	1577.99	3977.32	2748.08	2383.85	1704.11	2186.02	1853.37	3097.2	1884.9	1496.43	1092.58	2876.02	1492.02	4738.32	2238.35	2373.22	873.658	1620.78	1804.64	2817.17	1804.89	1342.39	1577.74	3582.93	1543.99	2588.53	2058.33	2206.89	2788.19	2045.12	1842.58	2187.83	1786.13	1243.59	1582.36	2711.67	1297.47	1506.09	2316.47	2934.88	2240.99	3039.36	1755.94	2295.99
239.759	945.129	2124.12	732.07	2542.1	2435.36	1679.89	2629.72	2935.57	3263.23	1890.53	2856	1877.86	2319.21	2209.3	2194.07	1269.32	2517.25	2421.21	3769.2	2610.76	503.557	1452.58	2201.7	2865.02	3039.98	1789.27	2132.96	1609.3	2877.31	1922.45	2200.88	2627.54	2188.65	2436.42	1506.61	2206.64	2538.66	1896.37	2578.6	1579.13	2742.61	807.376	1895.44	4729.48	3667.75	2950.13	3356.15	3839.25	3305.11
239.774	1922	2846.37	1005.9	1116.63	2725.6	2356.19	2712.38	2989.52	1987.58	1911.06	2381.01	1337.78	1406.16	2290.51	2258.97	1974.17	4538.81	1994.55	4177.68	3190.55	2577.39	2535.2	2767.63	3956.42	4384.7	2040.31	1732.28	3182.09	3713.48	2300.1	1453.39	2844.29	2865.72	2042.92	3533.46	2145.56	1673.15	2626.78	3925.42	612.218	2806.07	1316.05	3490.11	5137.44	3204.82	3599.51	5484.23	4255.87	2566.61
239.789	3265.13	1083.4	3538.49	2288.56	5037.28	3419.44	2292.84	4795.15	2685.14	2105.46	4070.41	1276.44	2409.65	3791.82	2071	2711.22	4834.19	2194.8	5537.84	4205.24	2020.56	3925.53	3492.98	4336.72	3797.66	3018.84	3137.25	1906.48	3737.36	3874.5	1916.33	3989.36	3536.86	2739.08	4538.14	1925.54	3626.08	2824.13	4436.51	1997.55	3713.68	2544.53	4981.41	4635.9	4201.92	3002.03	8375.27	4776.8	4050.54
239.805	3600.15	2306.28	4915.03	3565.05	6123.26	856.772	5160.72	6752.21	3830.41	2300.6	3821.77	2713.56	4472.89	5079.73	4018.26	6268.73	5311.35	4045.89	5063.5	4488.61	3090.72	5621.32	3813.13	5048.05	4987.53	3785.27	4740.55	2951.96	5291.58	4495.94	3165.93	6308.77	5242.51	3819.2	6574.41	2932.58	3461.44	2885.98	4945.13	2564.11	3232.01	3823.49	6002.35	3732.76	3541.05	4296.53	9090.83	3661	5552.76
239.82	5723.62	6904.12	8622.16	5676.77	7039.21	5767.83	6748.15	6746.68	4974.08	5034.03	7072.78	5348.66	6265.74	6772.36	5765.57	9890.42	7447.6	4962.43	7060.72	5713.29	4386.22	6777.77	6770.83	5850.3	5952.91	6628.41	5153.81	5550.56	8148.87	5609.18	8462.51	5313.32	9619.9	7001.18	6884.72	5397.4	4785.61	2837.87	6585.14	6099.73	5073.09	5558.72	6544.34	4988.04	4719.93	7838.47	7898.83	6788.44	5632.74
239.835	10606.7	10234.2	10392	10087.9	10649.1	11308.3	12472	9657.48	8909.93	9412.07	10972.6	8568.9	10396.7	12128.5	6819.93	14979.1	11120.2	9375.65	11187.2	11477.6	7190.81	12601.9	12675.7	10568.7	10439.6	10561.5	10638.8	11172.2	11652.2	8900.24	11125.2	9201.32	13465.3	10905.8	7533.37	11431.6	7224.97	8129.94	11924.5	10012.1	10215.6	8348.45	11151.8	8718.93	8803.74	12403.1	9914.52	14478.6	11853.9
239.85	15787.9	13449.6	14692.5	15421.7	14648.3	19098.2	15632.3	14174.8	14026.4	15648.8	19096.9	14078	13850.6	18722.4	10383.4	20509.9	13471.6	13990.3	17252.4	14848.2	11709.3	20184.6	17928.9	15503	14347.6	15514.9	15404	17463.2	19540.4	14261.7	14712.3	13888.4	19195.3	16094.2	11606.3	16864.5	12533.1	14789.9	19247.6	19326.7	15275.1	15672.6	17648.9	17293.3	15116.7	17132.7	15011.8	23278.3	21528.8
239.865	22599.5	18147.2	17733.8	22863	19418.6	20067.2	18290.1	20583.7	19023.4	20235.7	24635.7	20504.9	18870.6	24968.3	16929.4	24624.4	18434.3	22342.8	22631	19750.9	16970.7	25536.7	24115.1	17816.9	20004.4	22916.2	17390.7	22695.3	23970.4	22725.8	16962.8	19072.1	27611.8	22298	19892.2	24371.7	19493.9	20804.5	24434.3	26414.4	21547.3	23591.6	24962.7	24201	18950.3	20165.7	22432.1	29747.7	29973.4
239.88	25595.5	21996.9	21225.2	28848.8	25484.6	23064.1	22046	25382.8	20999.2	26314.9	32271	23701.9	26259.6	28685.1	21209.4	29078.6	23952.9	26847.3	23216.4	23321	17844.3	28915.9	27726.7	21049.5	23518.4	31812.2	21130.6	25838.3	32335.7	30517.4	21432	24440.4	28732.6	25631.2	25244.2	27296.1	24848.9	25035.1	30508.7	29827.5	26255.3	28097.2	31860.1	26167.5	20980.9	23998.4	28472.2	33097.5	37464.9
239.895	20678.9	19555.6	19149	24744.1	23735.3	21981.2	19258.6	20945.6	20039.1	23697	28301.6	21406.8	20540.7	22577.3	16843.3	26646.4	23637.8	20174.4	21366.4	20635.2	16736.8	24440.2	26108.8	19853.1	23047.9	26761.8	17900.7	22310.7	27944.3	22852.7	19770.4	21714.9	21171.2	19476	23025.8	23803.4	20391.9	19930.9	27798.1	23225.5	27636.4	26109.5	28002.9	22096.4	18743	21307.6	24767.3	24771.1	31279.1
239.911	15099.7	13090.9	11834.3	16271.4	17054.4	15890.3	13651.3	11392	15608.6	15681	18153.8	15619.9	11459.5	14821.1	11442.6	20091.5	17050.1	13215.1	16687.2	11858.2	10997	14234.6	17145	11829.1	18304.6	17662	12613.2	15747.8	16970.9	13102.2	15076.3	16696	15795.7	12158.7	15956.8	16050.1	14172.9	12371.6	19075.5	15463.6	24137.9	16430.8	21607.2	15123.4	12873.7	13843.2	15144	16081.1	20522.8
239.926	6909.81	7348.24	8588.68	8861.46	9689.73	10331.2	7892.1	6070.92	11086.9	7663.62	10911	11178.3	8531.66	9987.26	8658.82	13036	11509.2	7087.54	10693.8	6928.44	6987.79	8090.36	11761.7	5951.44	10669.5	9492	10100.1	8377.06	9842.75	7977.23	8408.59	10065.5	12950.9	9610.23	11467.6	9637.43	8411.38	7515.04	11887.3	12221.5	16948.9	8145.17	11491.5	8800.1	9874.67	8393.07	8443.62	11831.1	11322.6
239.941	4315.85	6664.02	7324.55	4794.93	8407.48	7592.69	6853.22	4402.66	6910.9	4376.62	7252.83	8911.45	5119.44	5303.51	5326.62	8634	8205.93	5211.43	7281.96	4579.48	5406.26	6443.43	9183.52	5000.95	7728.65	6356.64	6506.87	6033.01	7916.84	4507.83	6017.34	6542.39	7099.21	7073.08	5776.56	6722.03	6463.24	5557.5	7982.6	8775.38	10968	4108.95	7321.21	6163.43	6765.96	4905.37	5701.14	8828.09	8540.16
239.956	4688.07	4849.94	5284.67	4206.66	5644.9	4628.94	6779.98	4926.96	5387.54	4567.32	6176.5	9430.01	3823.86	3639.01	3271.04	5702.22	7517.01	4568.25	5226.43	3929.96	4376.12	4922.92	5241.91	4518.54	6083.43	5638.04	3884.62	3325.58	6861.63	2913.82	4831.38	3664.2	4908.28	4721.57	5079.77	3697.38	5429.85	3749.25	3242.3	6353.38	7287.46	4023.81	5768.12	4270	4284.15	4610.3	5179.62	8735.52	7297.68
239.971	4150.42	3823.84	5108.15	2411.98	3333.44	2662.92	4879.42	3773.14	2826.39	3823.96	5095.75	5886.31	2127.64	3027.55	4384.54	3683.85	5133.34	4443.3	3679.7	2762.41	3612.05	4233.66	3384.27	3586.69	3690.6	5519.51	1775.48	2309.52	3690.1	2961.15	2449.23	2658.95	4614.36	4107.96	4549.42	2571	3712.37	2914.13	3236.76	4703.76	3966.01	4339.77	4483.63	3048.09	3057.84	2798.57	3391.77	5835.59	4855.04
239.986	2857.59	2237.95	3190.52	2354.53	3063.21	1902.56	3619.07	2034.38	2832.86	1692.92	3175	3070.79	1877.98	2287.8	3052.06	3609.16	4096	4434.71	3036.33	4203.97	4001.26	3463.26	1993.64	2787.66	1674.4	5091.78	1291.69	1868.54	4061.29	2248.7	3004.06	2461.64	5039.68	3397.64	4152.79	2023.38	3106.05	1464.74	1702.6	3847.08	4406.24	3546.75	3387.78	3081.36	1607.4	719.796	2868.58	3275.36	2591.95
240.002	2833.73	2611.23	3308.69	4249.19	1903.37	2735.53	3181.28	3334.88	3418.12	1575.11	1668.03	1144.85	882.718	3171.62	3112.32	3926.5	3791.31	2786.46	3003.58	3550.39	2351.35	3551.66	3221.21	3559.43	2533.29	3241.18	1277.89	1733.63	4602.69	1969.35	3021.04	2046.38	4277.68	2075.32	1619.73	2982.77	2888.19	1785.83	1766.05	2855.72	3816.75	2322.67	1973.25	2479.73	1835.95	1082.61	2076.62	3151.46	3476.53
240.017	2803.68	2022.11	2672.18	4642.37	1512.88	1256.13	3406.95	3368.84	3856.38	1448.18	908.401	1031.29	1155.24	4423.24	3010.92	2686.42	3781.51	1382.63	2997.67	2859.78	2073.47	3096.33	3258.8	3172.59	2925.4	2664.85	1988.67	997.61	4918.96	2463.07	2743.53	1694.96	4525.84	1615.86	1302.2	3128.04	4313.73	1514.71	1340.48	2843.2	3918.81	3324.17	2257.32	1002.55	1280.82	1761.73	2149.13	3243.32	4857.13
240.032	1916.7	1257.83	2078.82	2415.62	1174.57	104.255	3545.13	3583.83	4141.34	1917.25	-309.226	1646.77	847.707	5662.57	3055.12	3134.74	1731.85	2331.76	2301.71	1608.72	1401.52	3461.87	2532.63	3381.68	2552.6	2897.19	835.293	2144.45	3236.5	2612.64	1940.5	1552.84	3012.99	1395.3	2407.38	2326.94	4089.54	2374.77	773.392	1666.5	3361.13	2222.65	2233.17	2577.67	2810.02	1806.12	3410.63	4127.71	4239.56
240.047	863.626	1559.06	2470.86	1011.66	634.775	112.292	5027.89	922.388	2304.85	1892.82	1483.36	1579.18	360.569	2477.49	2672.24	1862.22	665.62	2128.5	1778.42	1579.28	1469.01	2509.69	2332.95	4121.03	2757.54	1616.68	402.492	2439.9	3051.74	2008.13	1544.61	1062.16	2300.27	2663	2617.78	1109.66	1998.59	2644.33	1373.93	1781.7	3558.71	1717.61	1094.39	4134.69	1567.83	465.928	4492.66	3210.01	3844.59
240.062	1499.99	2432.06	1925.02	1388.66	1118.01	249.935	3156.53	812.79	2002.28	1193.21	880.57	1947.22	47.9138	970.353	2041.68	3352.66	1759.14	1531.7	1682.37	1747.68	2479.23	1798.6	1361.39	3805.26	1844.79	2060.34	703.415	1792.19	3694.93	1116.67	2130.2	813.014	1839.2	2748.18	2630.32	2726.58	929.784	2489.35	1378.52	2340.2	2984.43	321.745	81.3047	3345.16	997.588	1165.74	4450.63	2035.3	1481.6
240.077	1200.66	1891.38	1613.13	1077.9	1077.61	934.138	2330.08	2479.12	2429.84	1088.1	597.275	2427.24	152.336	1540.42	2181.57	3731.59	3498.8	1962.33	1244.44	2256.84	2398.39	1646.15	1931.88	3181.88	825.794	1430.48	1311.78	668.321	3990.58	1432.23	2025.22	1456.17	1231.64	3373.82	1475.74	2095.91	1497.77	1797.35	1894.89	2270.62	2305.42	1017.83	1438.93	1541.72	2401.85	2449.71	3729.41	1618.64	1740.1
240.093	1288.71	2343.72	2163.46	1396.71	1115.84	359.238	1498.92	2227.72	1154.73	1104.38	199.95	2259.68	1878.3	1873.73	2424.86	2205.87	4041.88	2078.37	1590.8	2388.59	1228.09	1258.26	1720.62	2827.84	632.964	700.788	2098.43	1285.54	1955.32	1860.32	2204.29	1930.31	1934.29	2940.81	1079.49	2491.74	2005.85	2594.31	2916.88	2509.89	2083.9	1000.91	2554.47	1927.56	2093.25	2287.22	3158.44	824.622	942.459
240.108	778.268	2360.28	2658.23	831.417	488.462	648.981	678.09	2544.15	-229.552	1325.36	1653.49	2349.76	1389.03	1266.36	1476.17	1610.33	2743.21	1761.79	1551.89	1515.93	1917.87	1416.31	1351.36	1971.39	114.819	1360.21	2174.17	1461.82	1804.7	1381.82	3355.74	2074.45	2932.12	3062.61	922.323	1990.32	3119.83	2393.35	3906.61	1817.04	2684.84	1282.97	1997.28	2266.11	2053.8	1912.5	3256.35	1017.72	1514.72
240.123	380.153	2385.8	2797.86	110.737	757.654	1081.51	1071.36	2493.04	-239.295	770.132	1452.18	794.514	1580.38	1101.7	460.985	2844.22	2500.7	2141.85	1931.9	1404.44	2748.15	1942.26	1205.9	1818.81	1409.84	1978.05	2904.92	569.669	3500.01	1288.95	3280.41	3341.7	2054.53	1579.07	2032.87	1267.59	3317.81	2393.61	3552.37	1157.75	3696.84	1327.96	1427.31	1519.33	3164.26	2201.23	1282.94	1704.22	1681.85
240.138	1729.16	2117.46	2196.62	576.763	2042.08	1638.1	2157.65	1893.71	1227.87	265.337	1093.03	1090.3	1593.51	1281.98	-93.9092	2389.6	1584.77	2820.56	2595.31	1303.94	1620.22	1377.91	1718.68	2064.89	1163.89	1531.46	2147.12	190.99	3766.6	2025.36	2373.11	2901.44	1492.77	1331.6	3463.74	775.694	2365.44	2014.4	2757.99	1123.35	3437.32	1347.01	3230.1	1790.78	3714.58	2376.16	1107.66	1288.67	1484.94
240.153	1729.89	2713.52	1524.46	1343.3	2144.69	1877.63	2650.88	1802.02	1559.7	348.872	1542.05	1238.99	696.495	656.598	918.571	1688.19	1083.02	2725.57	2988.45	1156.01	1129.68	1823.02	2206.69	2311.68	741.833	2128.62	1504.27	1194.3	3226.19	3256.25	2697.18	2798.51	1529.71	1987.15	2492.89	668.828	2162.12	2174.9	2476.51	1660.48	2803.57	1427.2	2932.45	2081.15	3551.49	1546.57	1781.64	1058.44	1893.38
240.168	718.028	2956.61	2423.16	1972.48	1831.54	1995.82	3016.62	1872.73	1509.23	471.671	1299.81	1305.69	849.204	410.364	1805.84	1676.08	1263.08	3524.38	2844.07	2122.57	1865.11	2004.75	2739.61	2966.79	893.943	2349.77	1504.96	1506.22	3221.86	3044.96	2632.32	2173.34	2114.13	1303.84	856.002	1547.8	2150.24	2555.78	883.822	930.663	2931.55	1457.43	3193.6	2163.26	2767.52	2637.93	1620.16	2334.66	2098.59
240.184	1812.38	1699.73	2125.37	1104.2	1315.32	1819.5	2361.88	1455.88	1534.06	1355.32	1316.13	1259.75	1920.92	600.144	1989.99	858.366	2082.92	3813.71	2508.27	2589.83	1348.09	2113.55	2820.63	3271.83	578.08	2607.8	2161.27	588.897	2817.99	2927.84	2770.45	1839.27	2930.57	2506.52	1038.24	1592.06	1946.21	1801.89	1043.79	723.853	3378.79	1971.93	2447.98	2185.71	2091.53	2821.58	2398.71	2085.22	1708.3
240.199	1981.39	1717.05	996.064	1167.65	1224.31	1991.05	2415.91	1087.13	1024.34	1375.1	1959.36	2112.73	1650.86	960.41	2544.91	1214.68	2265.04	2146.35	2446.35	1817.96	1402.63	2650.46	2372.49	3654.03	1030.25	2307.41	2158.01	1293.57	2572.75	3208.7	2672	1909.06	3151.12	3197.13	1879.4	1177.62	2745.57	1545.65	1882.64	1400.69	3344.02	1972.47	2053.87	2024.94	1107.56	1450.05	3966.74	1175.65	2046.67
240.214	1806.04	2349.92	624.11	1938.15	631.648	1132.5	3171.51	1541.11	480.488	1140.15	1668.07	2402.64	1162.25	1089.97	2010.97	1041.59	1597.31	1087.44	2306.02	2072.74	1526.08	1533.07	1784.88	2938.07	1440.93	968.449	1601.42	1181.54	2485.83	2321.96	2586.07	2070.5	2654.59	4116.85	1813.49	1408.82	1753.03	1497.17	2144.43	1955.45	2737.4	1747.18	2268.62	2117.86	721.93	963.149	3666.21	756.32	3281.44
240.229	1091.14	2408.01	859.577	2289.44	1157.13	537.348	3189.47	1742.94	623.589	1400.68	1283.97	2178.43	991.564	1522.62	871.029	817.153	1788.36	716.289	2002.83	2593.62	2699.24	640.524	2325.22	2459.52	2013.96	1607.76	1998.69	1042.38	3135.8	1242.59	2925.95	1973.1	2207.35	3903.55	1322.68	1600.42	1138.33	1187.16	1325.99	1808.47	2907.85	1581.8	2135.43	2121.27	901.578	747.394	3237.94	458.98	4984.91
240.244	718.11	3175.71	1534.77	2820.23	1413.59	797.056	2566.96	1968.5	1177.25	1127.27	851.11	1950.46	1478.15	1339.9	372.665	1318.56	1926.91	986.312	2167.61	1725.76	3769.77	1140.76	1590.08	1752.22	3285.09	1561.62	1564.49	1866.49	3095.14	1531.23	2184.2	1216.55	2555.23	3004.19	2784.61	1000.82	1087.14	1430.66	1136.11	1160.12	1721.75	1249.83	2026.49	1946.32	445.89	771.663	3195.71	849.805	5542.3
240.259	981.757	2943.46	2305.18	2011.07	1471.16	1303.58	2759.45	2017.88	1553.39	26.6673	1330.45	1471.01	1678.56	1193.43	984.777	2008.87	2576.57	1476.24	2826.11	1474.22	2328.12	1825.78	502.641	1459.15	2955.35	887.617	1544.31	2291.73	2600.38	1510.83	870.583	499.957	2219.35	2580.32	3305.77	593.367	1360.78	1808.23	1519.88	382.344	1873.83	1116.54	899.272	2199.82	1527.52	433.713	3372.8	1109.7	4221.81
240.275	1548.41	2977.12	1711.08	1812.22	1801.62	1937.82	2955.05	1864.29	1498.63	285.569	2171.39	1453.12	1357.35	1054.02	1312.44	1761.7	2735.08	1542.44	2678.68	2064.14	1004.66	1414.07	728.085	783.682	2347.52	820.078	2606.15	1085.35	2491.37	1176.12	626.454	829.612	1788.01	2513.61	2670.6	1084.21	2165.67	1799.92	1964.09	913.794	2141.34	1359.92	-360.183	2626.11	2383.21	524.256	2720.52	1667.48	2736.9
240.29	1907.67	2469.84	1581.91	793.336	2070.67	1408.14	2731.23	2520.42	894.436	649.137	2148.26	1754.26	970.846	1165.5	2039.98	1720.5	2830.03	2019.28	2532.95	1423.36	1738.03	819.107	1283.25	1101.43	1562.62	1601.42	2716.11	745.003	2390.48	852.252	1182.47	2081.1	1439.66	2078.42	2092.79	2054.33	2562.74	1198.54	1668.82	1291.75	1470.73	1667.92	249.137	2461.28	2466.92	1007.55	1699.62	3469.5	1770.12
240.305	1294.67	1317.49	1892.36	297.243	3240.31	1121.68	2827.39	2796.8	807.504	801.551	2265.52	2515.4	537.409	1522.69	2478.47	1687.44	2596.03	1394.73	2090.35	1008.82	1110.11	472.577	2465.98	2706.43	1631.99	1727.95	1698.74	1139.75	1783.2	828.03	1706.84	1636.26	1885.32	1724.71	1998.78	1675.61	1620.55	1355.64	1461.44	1953.11	1917.91	2141.67	1073.56	1134.1	1521.72	1676.34	853.068	3700.18	1976.39
240.32	600.169	1236.47	1250.49	445.47	3099.24	1414.31	1896.24	2058.25	1548.26	1004.07	2479.7	2314.74	920.088	1723.08	2215.6	1839.99	1761.62	1128.05	1399.6	1303.18	940.646	791.736	2518.3	2702.76	1237.8	1375.72	2411.85	944.474	1065.81	1914.77	1668.81	650.126	2521.28	2095.61	1823.58	2154.74	1158.27	1484.63	2288.11	2628.88	2949.87	1610.03	2125.52	516.093	1396.33	1547.32	-40.6947	3033.6	2210.72
240.335	440.452	1370.58	1289.93	804.771	2825.86	1108.81	1549.3	2113.98	1547.08	1260.82	1785.92	934.16	878.018	1492.56	2009.34	1882.49	2500.1	1125.14	1484.82	247.039	1038.77	1263.13	1975.36	1644.64	767.724	1213.12	2589.53	674.328	1692.94	2684.71	1004.55	759.426	2342.23	2843.25	2470.83	2417.47	722.36	581.186	2624.92	1349.45	2644.77	1809.39	1073.54	1006.9	927.654	1445.76	65.5369	2141.51	1087.74
240.35	622.958	1326.48	1332.32	860.025	2156.15	1124.37	1735.86	2454.95	1501.81	2597.34	1308.58	1427.02	738.15	1107.04	1951.94	1508.75	1606.59	1071.2	965.212	79.9327	919.802	1494.51	825.209	1803.58	1190.13	1072.8	2233.83	578.864	1591.32	2489.19	910.692	465.347	2768.75	2668.8	2152.99	1720.92	50.8245	425.117	940.84	395.845	2254.69	909.722	-23.0783	1533.82	929.035	1929.73	2167.16	1537.68	1485.08
240.366	1033.18	1303.38	1123.3	1664.72	1146.28	1244.37	1976.02	2554.6	3100.67	2122.16	1821.42	1667.86	158.274	1009.34	1988.53	1704.45	1358.05	2391.26	-6.71829	685.459	806.524	1304.21	971.139	2387.04	1317.53	1345.01	816.508	1746.1	1166.89	2126.47	1197.36	918.967	2182.66	2186.63	1598.98	1957.05	751.963	824.371	1008.2	1018.29	1660.52	1139.18	494.801	2711.86	2133.4	1327.38	2128.79	1755.49	1579.73
240.381	1544.31	986.456	1609.91	805.558	1223.43	931.045	2555.11	1630.43	2409.38	706.202	1486.86	852.999	-250.782	1062.51	1918.81	766.462	1532.02	2492.03	651.006	605.191	847.11	1322.87	1231.57	2234.85	975.385	1160.11	713.865	1827.87	2189.84	1965.16	1583.1	642.456	1676	1613.8	1907.31	1109.2	772.505	795.855	1407.56	729.598	1883.72	869.33	1181.87	2920.38	2006.25	1153.82	1477.06	1731.3	616.485
240.396	1309.32	1919.57	1183.31	763.993	1530.42	1289.64	2416.22	1404.29	1296.12	442.913	1022.84	1478.62	70.0744	1357.88	1483.88	675.978	1692.09	2598.38	938.85	1740.66	592.568	2091.48	487.099	1008.6	1160.8	1322.4	1433.21	1977.4	2480.68	2305.06	2891.04	777.211	1949.37	1877.56	1754.98	593.425	1452.58	1071.02	1057.78	1249.03	1941.5	1022.28	1882.04	2018.25	945.056	1149.59	1618.05	1463.76	1383.84
240.411	1847.35	2380.49	1644.61	381.3	1690.43	3218.79	1917.29	2070.69	407.248	534.163	276.773	502.853	961.404	1772.27	1873.67	630.605	1526.11	3304.75	1312.1	1164.52	1256.99	1984.09	923.592	904.005	1022.15	1950.62	1644.22	1794.59	1971.57	1343.36	2421.55	680.125	2722.83	1435.63	1723.93	1550.27	1398.64	442.105	1235.45	1393.4	1618.52	577.817	1634.52	1845.44	316.021	2829.18	1486.93	1760.08	883.899
240.426	1503.13	963.998	1661.81	1230.41	2553.27	2620.92	2032.24	1690.13	834.982	422.54	-200.034	1069.82	2021.54	1575.79	2618.28	1904.55	2032.41	3403.94	2199.14	1208.55	855.155	1851.42	1062.65	1766.4	919.611	2138.36	1033.64	1184.06	1368.55	2067.47	3192.59	920.877	2905.16	1761.06	1598.78	900.397	1518.3	1085.77	699.795	1398.3	2109.23	137.804	2072.11	1583.83	749.618	2091.68	702.244	1778.52	1320.96
240.442	2080.74	1825.54	1326.44	704.366	2732.93	2522.71	939.674	3022.73	1121.7	1847.12	725.425	280.233	2142.26	910.319	1719.62	2318.38	2540.26	2652.7	2423.47	1146.17	505.46	2244.06	1906.18	3048.53	1413.35	1999.43	581.061	305.075	1806.58	1387.01	1247.87	2051.97	2213.51	2266.22	1004.48	1482.41	961.145	1119.23	1430.18	2049.16	2247.83	748.085	2451.75	2643.16	1330.09	2796.99	1402.08	2180.78	2165.83
240.457	1703.48	1541.73	1752.07	820.09	2673.86	1990.07	1404.24	3560.17	1519.32	2565.83	1257.4	1375.98	840.671	747.735	1436.85	2360.13	2928.94	2825.16	2470.62	1719.6	1201.27	1853.7	2082.06	2150.05	1125.81	2376.26	1071.29	-317.947	2220.56	-70.8681	1355.24	3045.53	1400.49	2785.12	2146.18	1350.65	1287.38	708.773	728.814	2894.77	2394.04	934.02	1633.26	2238.77	1137.91	1908.53	1527.7	2017.45	2505.38
240.472	1448.84	2312.9	2882.26	2423.43	2406.6	1389.6	2103.22	2751.7	1514.67	1985.09	676.102	1759.4	1472.18	1457.8	2007.77	2358.66	3135.62	4519.07	2990.91	2543.37	2408.32	1816.9	1892.73	3120.04	2143.7	2554.65	1889.36	901.381	1916.23	2016.01	3389.89	4986.59	1764.98	2069.3	1774.96	2014.09	2097.83	1186.06	1269.97	3589.55	2949.82	1474.77	1649	2727.34	2289.36	2251.66	1991.42	3633	3476.62
240.487	1294.03	3768.92	2788.19	3232.04	3813.53	2467.81	3630.99	3458.37	1738.09	1372.81	1703.45	2409.92	2376.47	2698.7	1778.54	2843.57	3911.62	4943.47	2414.78	2737.49	1402.26	2067.1	2656.26	3813.86	1872.56	2861.96	2610.21	1722.22	3457.14	3492.63	3345.92	2788.41	2729.38	2154.31	1774.7	1873.06	2621.57	2530.49	2880.47	4182.54	3028.56	2745.65	1990.64	2276.42	2166.44	2048.29	2699.31	3844.38	3379.97
240.502	2312.33	3651.16	2461.08	2695.95	3111.53	3122.45	4142.83	4387.1	1459	2157.38	3040.21	2127.03	3988.9	3058.43	2922.5	4469.47	4636.75	4945.28	2550.72	2943.96	620.655	4702.66	1952.69	5450.18	1906.05	2469.73	3530.85	2068.38	3713.33	3083.54	3857.01	3383.4	3438.67	2562.48	2462.03	2658.15	2786.13	1927.5	3034.01	2968.38	3948.35	2734.08	1603.19	2484.92	2034.57	2280.83	3500.23	3280.2	3111.59
240.517	2971.67	3510.43	2795.19	2889.13	3054.14	2049.5	3726.25	4427.24	2121.18	4215.49	3795.64	2381.13	5868.23	2759.89	4537.37	5192.71	3768.35	3901.21	2789.25	2712.52	2257.89	4286.28	2104.25	7612.38	1588.98	2069.85	3141.94	1960.42	3930.76	2995.73	3044.25	1793.77	3929.44	883.325	2688.98	2976.53	3704.04	2664.63	2665.79	3176.36	4116.86	3511.7	3054.85	2765.51	2393.99	2535.73	4228.16	4052.83	2479.83
240.533	1421.74	3039.52	2102.81	2628.98	2421.53	2709.19	2267.34	4182.66	1205.66	3351.55	3019.19	986.151	4094.11	1931.61	3370.08	4157.38	1701.6	2266.84	1986.71	3283.8	1274.5	3506.25	2484.42	6084.2	2076.71	2806.94	1930.54	1819.38	3080.41	2640.85	3039.2	1107.55	3305.33	2280.54	3434.36	3639.97	2555.99	2782.06	2354	2629.95	3323.52	2834.12	2747.47	2914.24	2347.96	2408.9	2744.37	4766.39	3872.59
240.548	1590.93	1382.26	1775.49	2210.7	2560.96	2571.51	1530.36	2132.44	2251.01	1140.4	1077.27	1109.43	2519.53	1640.83	-381.791	2103.85	1149.57	2338.74	1258.66	2338.72	514.354	2514.12	449.095	3768.96	2431.61	1670.72	1623.42	559.639	3845.53	949.908	1146.55	1211.03	2671.44	2523.12	2167.8	2788.35	1185.05	1727.4	327.452	2355.75	2444.81	2452.54	1735	945.744	2150.76	1843.96	905.326	1599.11	3211.43
240.563	1182.36	843.582	1006.01	-445.658	1939.53	2370.75	1604.21	1433.14	2860.54	1684.3	1382.07	707.163	1098.32	1893.24	403.261	1501.15	1409.79	666.747	1770.96	1435.94	416.191	3630.28	923.182	2801.36	1898.26	1778.29	1589.63	1624.79	3466.76	173.611	897.313	1914.51	2247.14	934.64	1206.47	3300.68	1650.78	1582.36	407.993	863.417	1289.47	1429.01	1776.78	775.542	1587.6	789.051	1010.21	2528.42	2415.81
240.578	1764.34	1905.38	2053.7	-415.703	1765.57	340.937	304.877	1100.76	3762.87	1251.68	1947.16	1220.55	1213.97	1458.65	715.519	493.193	1282.18	1471.36	1219.22	1320.65	1765.86	1254.18	1873.89	2490.33	1896.71	2167.64	1126.91	194.898	3094.58	2257.12	1680.46	3623.77	1928.98	2859.21	124.424	1991.02	1019.47	1087.83	1984.79	764.56	1630.36	937.661	1695.06	1473.99	2495.17	1110.31	733.534	1315.7	1304.96
240.593	898.051	660.747	1263.25	307.575	2091.73	722.519	-436.855	1527.96	2013.16	1531.43	1361.18	1350.55	550.427	847.738	1284.26	1723.52	1630.47	1491.15	1690.99	2134.9	1813.51	1939.67	2432.25	1498.33	957.603	892.948	325.132	478.924	1165.97	1674.45	2329	2610.33	2194.38	2574.32	239.062	1529.93	1228.59	613.232	2427.26	534.331	2111.76	1344.85	1176.51	1289	1863.41	-106.766	1562.02	1788.43	2788.31
240.609	1863.86	1548.25	622.034	-330.247	1509.35	574.701	493.276	1698.12	532.362	1497.1	1279.39	1420.86	351.239	1220.73	1291.22	1462.91	2563.2	1430.38	2086.45	1242.27	1081.47	1277.07	2601.84	2233.01	8.23419	2111.37	842.996	783.102	2532.89	863.855	1351.21	2043.06	1565.38	2744.83	1264.72	1231.24	169.542	1313.01	3234.83	641.501	1916.4	1120.38	1014.78	1165.91	1686.64	809.116	1405.51	1557.41	2840.53
240.624	1061.84	1019.21	979.294	823.535	2138.76	1894.83	423.514	2145.43	247.866	1869.24	2140.64	2061.55	1289.64	1586.72	1355.59	1798.1	1983.99	1404.45	2376.27	345.388	933.804	1253.26	2158.89	1402.69	726.538	1474.04	1502.8	168.202	1713.16	603.539	2042.19	1906.75	1245.44	1463.6	680.226	1069.27	2098.94	624.074	1178.16	129.458	2355.75	-13.3303	874.713	1542.77	640.297	640.228	1067.67	1597.56	3100.23
240.639	1253.93	899.291	885.276	1342.64	1727.02	1484.42	1360.54	2286.68	1631.31	1355.28	1639.48	2139.05	1419.8	1282.86	702.373	2692.81	2782.83	1500.62	2824.55	842.316	309.436	1862.1	1577.87	1743.28	1575.44	1254.16	1304.17	337.386	2192.29	990.308	1833.33	2031.01	1515	2043.9	973.004	1008.56	1621.91	1378.81	1204.83	-160.689	3245	229.255	1248.98	1347.43	-80.0988	768.36	2085.7	1348.27	2496.73
240.654	1770.78	1869.66	2002.45	1766.45	3674.26	1447.41	2103.82	1046.86	1744.66	1229.75	696.932	2465	995.003	1464.97	1211.51	2306.54	3576.89	2185.74	2860.48	1504.26	-363.185	2694.45	2243.54	2516.2	1370.85	2082.58	2971.95	597.141	1993.6	2181.39	2120.66	1610.79	2334.08	2130.25	1454.12	2419.15	1243.29	2143.04	1987.54	770.226	3676.07	693.12	2093.21	1366.37	317.331	834.181	3532.44	2677.29	2890.69
240.669	1080.44	2016.86	2027.43	2683.09	2349.2	2582.87	3519.99	1287.65	1622.88	1175.89	1986.22	2230.19	1580.42	2529.66	1394.16	2238.92	3693.06	1928.17	3104.87	1855.27	1436.91	2389.71	1983.3	3465.48	336.332	2730.81	2161.33	1242.82	2708.89	3182.11	1743.96	2115.76	3579.4	2366.35	2401.6	2084.54	1713.19	2325.29	2694.35	1255.98	3764.29	973.069	2904.4	895.465	1766.44	326.879	3401.62	3152.13	3301.29
240.684	1561.44	3000.89	2403.84	2537.12	1796.47	3114.95	3817.63	1337.73	2193.19	2466.78	1908.12	1617.98	1956.64	2120.91	1759.68	2953.88	3701.3	1132.68	3164.2	1973.67	2349.23	1997.04	2003.47	3316.23	2038.26	3438.95	2538.62	984.833	2074.36	3538.66	2079.78	2864.48	3576.28	1879.37	2610.97	2381.85	1810.49	2966.74	2608.08	951.835	4358.19	2045.01	3362.64	2126.26	1852.18	443.382	3491.11	2744.57	2580.21
240.7	1732.35	3435.74	1587.88	2175.38	1537.19	2701.24	2864.74	2111.08	2872.08	1879.49	2732.58	1886.68	1092.25	2469.77	2145.33	3059.95	2696.63	1666.46	2220.81	1918.48	2047.27	1921.13	2053.09	2514.65	2335.62	3681.85	2049.41	678.043	2456.49	2289.7	2727.04	3541.49	2416.42	2466.04	2599.49	2228.86	1954.46	2239.85	2029.98	1013.05	4734.36	3811.27	2864.85	2043.64	1477.04	1349.01	2393.71	2767.04	2589.34
240.715	408.383	2339.67	2432.34	1890.03	1472.27	1960.83	1919.15	1652.43	2615.04	422.99	2238.67	2053.59	1601.9	1905.19	2116.6	2339.13	993.387	1478.43	2139.81	1123.08	1634.69	1791.88	2830.61	3171.84	2022.01	2163.38	1534.48	1417	2757.28	1880.52	2656.78	2334.29	2709.91	2485.8	3328.19	2152.91	1163.45	1605.61	837.638	198.245	4444.89	2745.86	2214.45	1489.32	2000.74	1544.51	1618.43	2406.86	2618.57
240.73	749.723	1260.81	1963.98	2071.9	652.882	439.534	1215.79	1198.19	1735.73	199.135	1023.81	1250.44	2484.95	1343.57	1624.33	989.156	1115.18	1773.97	2859.96	626.174	954.557	1042.3	3203.18	1606.2	1329.31	1123.26	1133	1311.76	2274.44	2133.09	2142.55	1352.75	2251.96	2225.12	1638.22	1989.61	820.641	999.604	1028.82	831.571	3609.75	1852.91	1763.36	862.431	1384.84	1314.77	1456.27	2597.57	2640.97
240.745	341.914	1161.27	1809.05	2068.37	537.045	1123.68	1530.61	741.501	1022.27	51.7672	971.616	1346.3	1962.2	1610.29	927.407	1003.92	1229.05	1534.37	2088.66	905.155	671.98	421.044	1792.52	1279.55	1066.87	1376.95	660.747	1075.14	2461	1541.44	2123.64	572.722	2419.34	2177.28	1604.79	1963.98	825.057	781.979	832.5	1859.39	2762.78	895.031	1191.26	942.79	1893.8	1423.67	1169.03	2562.82	2711.98
240.76	-35.45	1723.31	2114.64	1890.72	1230.36	1488.74	1544.58	1208.04	609.98	690.657	436.368	1330.52	1660.2	1373.95	1017.45	1971.84	1278.11	1939.38	1236	1461.52	398.899	981.726	1320.61	1874.9	631.597	989.188	1005.46	818.965	1337.17	567.362	1967.25	402.388	1767.59	1113.87	1687.87	2693.12	1282.83	1413.62	938.724	2302.84	1872.9	1329.25	486.469	1364.11	1280.43	1044.44	2314.33	2155.98	834.521
240.776	747.77	1395.34	1184.62	1732.61	976.792	728.724	996.35	984.87	-9.43386	873.841	487.634	829.05	1599.79	1433.09	758.291	1607.36	1574.3	2308.7	1491.07	1208.68	306.476	1035.38	1490.98	1416.88	594.735	750.085	1846.39	448.367	1486.49	1162.06	1660.55	406.624	1102.71	584.947	1270.36	1989.98	1494.65	1611.22	2163.9	1300.46	1710.02	1817.4	1291.87	2020.96	1842.65	657.59	1731.69	1770.4	697.845
240.791	779.256	1308.52	1252.17	1286.35	1397.43	1208.75	1251.3	589.043	399.083	700.23	323.084	255.884	1308.27	2035.3	444.071	1297.93	1343.55	2424.75	1386.43	931.114	253.532	1731.91	1373.65	1595.35	1247.8	1149.7	1159.39	402.157	1504.11	962.679	2596.45	955.374	1527.99	427.273	1075.19	1180.5	1505.8	928.022	1937.05	755.996	1593.11	1336.21	2085.09	2831.86	1211.43	602.5	1309.96	1673.31	962.22
240.806	574.149	549.843	1643.29	1463.53	1839.73	330.019	1258.71	553.639	462.682	569.705	-1.86491	576.532	869.327	2120.03	1027.03	1371.35	1256.79	1818.45	1714.13	1689.27	163.483	1930.26	1682.55	1840.63	1738.34	1902.5	594.133	94.1031	1270.85	260.872	2803.23	2265.99	1747.17	656.271	821.061	1490.85	1172.77	599.982	1628.37	1364.34	1713.57	704.795	1285.77	2474.91	259.841	917.68	1346.2	945.375	1181.01
240.821	575.087	307.797	2009.21	1270.95	1253.68	535.826	1291.94	1541.84	434.886	495.145	289.621	1084.91	110.094	1085.63	1237.95	830.639	1583.58	1817.41	2184.67	2078.38	385.087	1411.32	2395.4	2058.31	1067.38	2645.8	341.433	-149.425	1796.04	675.799	2314.41	2532.42	983.143	802.134	1285.96	1262.68	1103.35	1068.37	1697.39	2057.17	1691.49	1652.63	210.921	1943.65	163.271	832.893	1752.78	813.462	1806.64
240.836	1160.72	785.072	1562.8	967.111	1168.73	978.302	1291.2	2327.43	1078.65	795.798	861.185	577.813	170.792	653.738	1229.15	756.692	1603.34	2165.56	2403.77	2118.78	447.515	556.002	1948.08	1223.18	1086.1	2879.74	954.769	62.7541	2058.18	750.705	2364.03	1194.42	378.45	894.993	1262.93	655.135	584.25	1004.72	1643.35	1888.94	2042.86	2085.09	950.378	1795.68	1201.2	854.132	2238.55	1262.4	1344.61
240.852	890.519	1003.25	620.865	819.009	1060.64	460.601	1804.45	1948.72	1179.26	182.804	895.024	1053.39	836.234	906.568	2207.37	1201.44	1630.9	2003.69	2664.18	1788.83	990	862.181	1518.38	939.271	1059.74	2803.9	1228.15	-248.99	1984.59	1229.29	1989.35	1225.51	880.602	1403.04	1671.82	823.634	779.299	1462.56	1209.73	1753.53	2004.21	1379.24	1370.21	1280.27	1771.02	1000.68	1298.13	1597.49	702.632
240.867	820.553	1086.29	966.341	812.633	1371.42	686.338	1930.18	1022.41	861.676	183.889	806.777	1311.24	826.972	1265.58	2440.18	1347.57	1027.96	1227.95	2330.94	1223.73	809.182	1886.56	930.747	1247.8	1119.4	2089.42	849.711	191.315	1718.59	1287.75	1750.92	914.723	1599.89	1758.48	2215.96	1825.39	1034.27	2511.72	1216.73	1165.25	1389.34	795.553	1694.76	1056.04	1672.46	512.27	995.316	1709.57	857.485
240.882	705.96	1275.91	1549.56	1076.07	2267.93	1061.94	1473.75	1283.52	700.644	964.966	484.056	1016.87	720.705	1095.29	1393.55	853.514	1042.58	792.037	1957.9	521.172	494.387	1491.59	933.258	1363.11	1486.44	1093.94	1025.7	91.415	1801.66	1389.66	1905.63	642.691	1653.4	1631	1399.18	1687.01	1574.06	2528.73	826.909	1202.11	1139.66	329.211	1667.25	1205.58	1079.12	527.101	1424.09	1726.45	908.33
240.897	-191.016	935.105	2301.98	949.279	1881.01	1512.48	1518.62	1229.23	304.269	980.795	788.974	1436.27	581.648	419.29	1311.14	1154.4	1675.97	975.328	1533.75	156.283	184.015	1552.89	1911.26	1502.31	1784.1	821.804	1034.46	-377.554	1551.86	1682.81	1750.58	1173.69	721.781	2255.33	568.874	1906.79	1931.13	1949.03	1236.76	2004.81	1591.77	712.896	1356.78	1297.22	995.006	1145.19	1651.19	1460.72	714.671
240.912	352.363	974.693	2622.24	396.167	1517.01	1643.19	1631.47	784.818	266.021	1399.84	1371.9	1791.96	760.967	477.72	1044.12	1374.41	727.689	974.27	1455.73	208.925	567.071	1240.32	1689.02	1278.86	1336.2	1633.17	1938.81	147.129	751.073	1400.24	1149.35	1377.95	932.396	2454.76	328.538	2527.55	1350.29	1274.34	1303.58	1497.01	2490.31	812.967	1190.29	1232.76	1218.69	1243.95	1410.95	1227.77	699.379
240.928	843.399	704.775	1314.33	836.781	1911.11	2002.31	1732.86	1403.3	246.623	451.532	970.226	1954.44	842.344	1113.12	824.183	553.282	938.732	1069.22	1487.39	228.166	1727.52	1186.27	1805.03	1507.99	637.021	1585.3	2476.29	487.786	944.438	519.027	1999.99	287.726	2111.98	2179.11	1220.1	1718.61	556.022	401.824	407.07	468.567	1974.08	954.164	931.705	1292.9	1006.92	1668.82	1170.77	918.314	686.683
240.943	827.443	717.49	1867.21	1089.56	2345.01	1699.95	2385.02	1850.01	-175.998	-357.535	712.17	2639.95	624.414	1615	600.665	619.403	1495.75	1095.69	1488.77	500.929	2172.63	937.915	1713.03	1128.8	1153.33	1352.41	2442.55	941.256	1616.98	-39.9439	2041.1	238.722	2465.95	1635.81	807.628	1845.71	776.007	555.56	145.434	333.988	825.948	1316.44	1172.91	1287.4	1449.28	2187.33	1970.35	1208.58	1227.29
240.958	1309.21	857.754	2427.31	744.403	1535.71	1375.47	2188.62	1345.53	593.352	389.628	591.753	2047.22	921.014	830.621	1424.36	1257.32	2110.66	1526.48	1842.27	1895.03	2257.39	910.385	199.756	1032.25	1421.76	503.616	3132.47	1488.5	2263.01	296.137	1894.18	341.923	2628.11	879.948	617.531	1389.33	1138.48	1410.33	1918.88	71.0648	1511.25	866.559	1408.72	122.333	2026.08	1271.75	2824.73	1696.6	873.635
240.973	1606.4	1586.95	2881.71	768.052	960.301	1833.74	1710.87	1780.35	-108.529	886.541	1309.85	1151.12	1507.2	349.74	1888.31	1427.48	2262.64	1834.08	2364.38	1575.39	2187.35	380.242	833.511	882.503	1066.89	273.678	1642.36	1171.17	2395.67	681.855	1337.38	-57.7834	2379.39	1587.51	1383.33	2057.13	1761.21	1013.31	1809.83	240.917	1675.78	513.936	1576.51	-176.003	609.127	711.693	2971.17	1709.42	776.633
240.988	2090.33	1502.56	1921.28	621.364	1076.5	1312.57	1243.54	627.769	909.459	1123.35	1614.96	1351.77	730.49	1511.7	1873.25	863.263	1492.47	1543.12	1018.09	326.474	1549.34	877.161	702.76	445.487	857.382	665.993	1453.67	912.596	2348.05	1566.11	2021.94	272.641	2012.4	1758.42	1889.24	2888.63	1342.58	1099.62	1670.1	566.376	903.004	1107.03	2329.17	1262.23	-342.231	1884.52	1390.25	890.954	910.414
241.004	1470.97	921.272	1115.64	822.739	1848.68	1021.67	1291.29	269.647	1497.32	1483.63	605.032	2201.29	1272.41	1751.57	1471	1897.28	832.546	735.365	1814.97	541.528	1945.3	1598.42	892.864	769.36	974.185	1112.13	1854.68	748.734	2280.45	1521.24	2229.51	1035.05	1642.57	1189.64	1593.9	4032.9	649.574	1145.99	1627.31	53.7472	1216.52	820.529	1767.6	1795	793.415	2038.1	1185.36	484.767	1544
241.019	928.493	190.052	1168.61	1152.68	1703.85	1334.64	1138.47	1314.71	662.471	1586.39	180.651	2528.03	1647.08	2207.53	671.113	2517.77	846.909	282.146	1768.72	1168.79	1935.43	864.075	1303.99	1433.23	944.329	1984.46	1297.87	998.855	2613.72	2373.24	2289.8	1065.47	2021.88	1429.01	1334.76	3359.25	1482.35	1146.02	636.879	1338.26	2523.03	1242.55	1875.97	1224.3	1595.92	414.589	1520.51	816.846	2092.96
241.034	1080.56	444.83	2258.24	1360.41	2008.37	1916.87	897.524	2697.08	940.629	2297.85	349.243	1427.64	2514.51	3296.9	1202.51	1621.97	1289.54	930.027	2299.47	1439.5	1333.03	1073.15	2319.44	2175.33	2201.05	3792.74	1922.08	2141.35	2085.89	3322.46	2535.8	471.649	2350.99	1577.01	1400.23	2942.41	1881.09	618.941	1371.51	2038.39	3630.3	2608.64	1160.75	1133.77	2040.13	570.367	2545.16	947.814	3366.11
241.049	1583.18	1021.51	2005.88	1494.83	2742.67	1594.21	763.437	3566.49	2002.55	2617.85	1590.96	917.153	2169.05	3592.3	2316.55	1699.93	1330.44	2383.51	3155.25	963.649	1634.42	1062.56	2366.39	2843.68	2690	3476.08	2969.73	3945.65	1310.25	2691.55	2150.95	475.168	2933.67	1584.26	2484.08	2461.16	2192.36	817.122	1679.05	2088.67	3414.13	2065.09	1606.05	1944.59	2482.94	1297.27	1821.47	2572.42	2891.46
241.064	1131.4	1100.14	2069.49	2673.17	3261.75	2191.66	1275.07	3036.32	1867.1	1991.93	1497.53	970.736	1108.44	2621.53	2519.96	1803.63	1151.84	2070.79	2291.58	1402.77	1514.48	2050.43	2085.65	3529.26	2528.45	1828.64	3365.1	2446.22	1992.68	4165.71	1497.26	1737.15	2707.32	2526.48	1506.28	2009.36	2680.03	1722.06	1731.35	1745.02	2634.06	2457.72	2954.83	1849.39	2033.24	2913.55	2949.04	4288.19	3444.41
241.08	1934.44	1313.22	1779.03	2569.26	3191.79	1176.66	2063.25	3151.53	2626.59	2555.82	2711.03	1997.6	1696.8	2668.2	1807.27	2280.38	1990.67	2313.52	2168.85	2583.28	2543.45	2075.35	3063.56	2471.63	2622.63	2561.83	3121.62	2333.05	2880.01	3174.12	1599.34	2991.89	2560.64	2072.93	2804.46	3595.96	3101.57	931.458	2057.52	941.345	2254.87	2527.31	3263.93	1833.93	1603.48	1875.78	2101.03	2922.75	2781.05
241.095	1777.22	2004.89	1549.82	1550.96	2420.11	1146.88	1299.13	2428.33	2558.31	1097.16	2661.63	2642.9	1865.61	3456.84	1427.05	2501.63	2402.09	2529.54	2760.24	2942.85	2309.2	4313.82	3120.56	1401.15	2518.11	2377.58	1663.5	2738.63	3101.59	2109.22	2865.1	1815.21	3669.55	1475.81	2201.82	1865.33	2001.75	677.441	2028.8	642.671	2358.62	1534.94	2222.39	2214	1292.72	861.983	1384.99	3084.46	3722.2
241.11	1101.27	2225.1	741.074	902.982	2044.9	722.368	1344.65	1303.8	796.22	445.25	1399.66	1559.15	1658.65	1623.02	1736.2	3263.45	2169.92	1925.48	3687.94	3118.26	284.38	3805.75	2286.23	1861.9	2764.91	2152.33	1240.09	1913.15	2246.79	1901.82	4187.91	2077.73	1868.71	1082.22	2274.28	1429.73	334.006	2005.62	3065.92	1450.93	1563.03	1084	1809.89	1755.98	1080.93	1967.43	1457.52	2135.92	3358.77
241.125	1520.4	1902.76	916.303	1255.08	2142.42	1137.49	2502.65	1423.08	-10.434	664.163	1006.3	1618.2	2345.64	1926.87	3085.81	1526.2	1907.11	2879.95	3040.69	1612.44	380.466	2799.8	2085.46	1626.1	2202.72	2371.29	1814.72	1550.32	2970.47	1521.69	2136.53	1450.77	1646.6	1513.38	2391.24	1840.91	1105.47	2081.01	2472.61	479.992	1988.5	434.624	2678.77	1773.85	1177.51	2617.19	1683.71	426.667	1686.46
241.14	1252.43	2048.74	1790.43	1228.61	1727.76	1329.39	1386.19	995.127	371.655	1716.23	1020.43	1717.98	1169.34	958.104	1376.01	2035.87	1653.9	1860.62	920.776	828.576	887.59	1883.16	2144.2	1925.09	1824.78	1898.75	2025.72	704.151	2473.55	2203.98	1292.62	1526.36	1531.36	2476.56	3638.45	1881.45	820.839	1161.77	1861.92	953.897	2345.76	1138.59	2630.84	2321.51	1757.39	1673.09	2154.62	2124.26	1944.5
241.156	922.87	930.822	1431.09	1099.67	675.032	1325.61	1658.29	1180.18	767.769	796.592	841.529	585.045	810.672	2004.5	1155.5	833.143	1797.32	1802.49	1506.71	1064.65	1076.29	1491.63	1604.09	2220.8	1008.6	1283.12	1115.86	896.214	2027.62	1562.33	1645.24	1306.08	1462.15	1972.1	1983.57	1707.47	1205.74	292.403	1012.85	842.484	1949.78	1000.95	1637.51	2102.85	1658.08	1664.38	2272.55	1741.86	1132.17
241.171	997.423	1316.99	655.613	829.627	955.256	423.325	1800.88	1495.48	1478.78	1148.63	619.442	1174.21	907.424	1830.8	1096.26	630.02	1332.51	1529.21	1170.48	1110.18	841.931	1357.71	1503.33	1796.73	129.626	1300.7	1324	1034.61	1926.81	933.323	1746.93	1096.87	1123.8	1132.1	1579.84	803.933	1222.86	834.419	760.071	490.439	916.665	771.642	1549.48	1701.6	2145.74	893.97	2135.96	1235.96	1029.64
241.186	980.358	1854.45	1046.93	1033.74	1508.96	1260.82	1778.55	1398.21	1529.71	1024.13	602.347	910.933	361.651	787.912	1326.92	675.954	898.216	728.844	923.882	737.11	472.86	1589.69	920.986	1223.11	130.241	1773.9	1555.29	992.682	2119.98	739.241	1752.69	705.55	1246.05	1248.24	1270.6	897.466	816.705	918.926	1131.55	716.845	2028.61	999.761	1970.52	1231.59	505.526	1963.52	2120.35	1222.77	1073.42
241.201	684.862	2317.16	1378.56	865.384	2010.43	1250.21	1836.2	1691.33	987.711	1050.62	1008.94	1652.82	686.697	874.55	1568.37	886.869	1213.28	1410	1117.4	545.424	741.291	1933.07	1250.65	1384.17	574.284	2039.95	1253.94	894.073	1524.03	1050.81	862.566	1009.8	1699.77	2038.77	1059.32	1751.35	1304.15	854.385	900.011	643.49	1918.34	1110.71	1824.91	1250.17	1037.2	1420.7	2043.74	1641.81	727.204
241.216	611.361	2056.18	8.59775	723.795	1412.6	1368.36	2077.28	1521.14	687.153	362.756	980.311	1366.55	1395.2	1463.68	972.503	1249.64	1577.26	1172.53	1131.6	934.09	272.278	1114.98	679.345	1366.22	1522.43	1697.08	833.166	233.359	1891.28	1358.9	1862.27	980.84	1862.52	2105.33	1433.16	2203.46	1075.93	679.086	1162.39	4.34706	2103.77	1054.5	1347.56	1527.22	1441.52	1852.89	1136.07	1317.9	1109.39
241.232	1687.66	1619.42	738.778	1336.72	1593.29	1494.15	1695.02	1325.21	393.84	339.598	1184.19	753.505	1844.23	1276.57	993.586	1312.75	1746.5	836.447	1049.81	1139.64	1330.31	1290.32	783.023	1080.41	1691.65	1183.37	1112.55	189.4	1939.6	1023.78	1413.21	1352.4	1662.76	2300.27	1459.42	2365.67	574.659	892.758	1343.85	-186.726	1699.62	646.879	995.098	1188.36	1048.58	1413.69	1658.77	1494.08	1861.05
241.247	923.503	1453.3	1378.78	1083.6	1437.32	1904.89	1707.68	1744.55	727.688	-654.017	1316.43	1402	1866.31	887.272	1049.82	718.411	1891.94	1678.16	1306.74	1306.76	632.525	1318.81	1626.4	646.045	935.563	1433.47	1901.53	319.699	2115.59	756.67	1664.07	652.969	1390.69	1986.31	1180.84	2140.34	1236.63	477.476	666.996	-123.662	1547.57	48.0714	990.692	1694.05	938.47	1167.95	1312.47	1255.32	1672.55
241.262	1294.53	1566.17	1082.97	481.326	1480.99	1722.1	1890.53	1663.67	585.355	225.809	899.987	627.84	1574.05	1383.54	1004.99	815.367	1401.45	2298.42	1560.81	1178.25	342.6	1051.65	1462.2	1123.57	814.42	1263.38	1502.89	823.693	1882.06	1018.2	1697.78	998.17	1499.14	1273.64	1083.72	2191.75	1520.43	735.692	771.724	285.809	1404.33	785.836	1156.2	1406.33	829.01	1296.54	1559.08	1346.8	1416.6
241.277	601.782	993.692	1190.71	467.292	802.064	769.866	2603.76	1466.03	1210.35	923.367	224.742	896.729	919.493	1456.29	617.195	998.442	1166.03	2081.16	2056.67	1338.96	426.001	1232.75	1506.61	1814.6	1052.92	1086.13	1235.35	259.844	1928.39	1693.64	1867.16	2461.36	2036.3	1318.79	1317.58	2400.63	816.452	591.615	1097.27	0.688125	443.934	860.85	1058.5	1898.12	603.191	1125.35	1531.14	2304.79	2033.26
241.293	795.414	857.761	1097.48	785.982	1710.95	1328.62	1362.17	1409.59	1389.99	45.9183	1005.29	1411.31	896.601	1281.25	1409.7	1275.41	2043.14	1631.77	750.943	242.769	1072.74	2885.88	1149.75	1092.16	628.388	1194.78	1016.11	378.586	1164.91	982.526	1654.45	2109.86	2456.15	2244.94	798.069	1869.94	1217.69	1030.28	1122.86	428.126	693.554	826.49	802.48	1453.06	254.328	1069.4	1700.46	1513.42	2558.85
241.308	174.452	810.439	1297.56	2234.87	1485.63	1233.06	947.358	1471.67	1571.77	-425.432	974.869	1822.64	291.551	823.296	1071.09	1642.79	1989.83	1098.63	1796.1	726.1	1062.71	3075.76	460.221	1939.3	1086.54	1992.52	1062.09	36.2351	2138.81	1568.06	1433.98	2302.36	2556.79	1682.08	888.969	1921.11	1127.85	784.347	1221.34	859.223	1467.06	1468.58	388.948	1866.66	480.805	1002.94	1658.27	2014.51	2073.74
241.323	1135.18	1080.06	1911.4	1707.32	1790.78	1882.66	556.822	1915.22	634.712	-263.567	-226.596	1299.3	1421.15	1112.84	1766.87	1782.07	1467.65	1388.09	2304.25	871.567	1481.17	2376.85	1208.33	3028.68	1727.51	2483.25	814.87	711.244	2134.12	149.311	2010.02	2108.33	2491.17	1239.17	1149.72	2186.06	943.769	1214.9	1085.46	962.291	1452.77	1963.07	733.512	1754.75	1083.22	636.646	959.815	2925.3	2203.79
241.338	1026.66	2298.42	1012.99	1682.56	2251.97	2877.98	1744.15	1780.56	1212.35	-150.459	1237.49	1406.64	2177.88	1470.38	2150.75	1764.17	1296.4	1747.74	1113.59	2461.01	1854.8	1048.21	1251.56	2474.43	927.667	1591.6	1643.3	1144.63	2098.93	503.637	3025.24	1482.04	2292.47	2064.84	1424.01	1921.15	1205.76	222.135	1776.76	503.246	1740.89	1401.46	2563.84	2564.92	1270.03	828.882	709.942	3508.16	2642.19
241.353	1634.41	2522.61	1348.33	781.184	2256.1	2686.56	1944.48	2125.61	1504.14	1039.09	909.646	1652.55	2154.25	1500.73	2206.08	1026.23	2255.18	2043.56	2488.58	2122.59	1316.89	1214.79	998.221	2388.81	878.01	1457.42	2170.95	1659	2967.36	620.174	2649.53	1566.01	2505.55	2215.24	1672.62	1304.01	2311.4	409.589	2195.17	646.882	1486.98	1112.21	1926.19	2303.12	2014.29	1619.3	916.371	2976.66	2433.04
241.369	1522.28	2354.42	2062.04	1167.79	1947.88	2110.71	1644.11	2650.67	1261.04	609.733	149.208	1235.99	2166.43	2070.08	2230.89	1342.35	1249.96	1694.63	2077.68	768.5	1261.95	1438.68	1829.93	2667.72	1028.54	1169.23	1248.96	738.713	3075.26	1092.72	1838.51	970.855	2212.89	2630.66	1217.31	1808.44	1852.41	684.642	1695.16	775.005	1276.29	1143.11	1811.92	2462.43	2015.34	1624.27	948.554	2428.16	1899.18
241.384	256.023	1244.59	1919.3	534.795	1350.64	1661.74	2301.06	2105.05	937.566	339.42	758.24	1547.05	2651.7	2340.28	3162.92	1387.98	1297.38	1632.85	2551.91	1527.05	982.215	1142.07	1825.14	2347.03	1164.02	1303.62	787.709	1488.82	3239.77	1057.55	1951.28	776.955	2214.69	2548.43	1146.24	1056.2	1838.45	1336.18	1792.34	1936.45	1527.17	438.469	1100.68	2184.99	815.906	1721.45	1144.68	1641.21	1065.83
241.399	-86.5397	1479.73	1975.26	587.265	1741.18	928.57	1911.05	2647.35	1177.48	1082.88	125.349	1640.4	1900.97	855.251	2038.22	1468.48	2440.7	1535.51	1809.97	745.573	1763.73	1971.35	1537.43	2766.62	1564.04	1391.44	1138.33	717.592	2012.65	917.444	2567.16	715.367	2438.06	2381.11	1191.98	999.726	1563.97	2004.48	1062.06	915.843	2365.85	1463.03	566.735	734.877	462.137	1052.39	1368.28	1554.29	1545.11
241.414	1656.62	2015.79	2182.06	310.555	1035.3	1085.8	1113.69	1508.13	1233.18	-473.004	938.393	1777.52	2221.36	994.996	1432.64	1126.5	1486.87	1270.24	1915.9	1653.08	2365.67	2046.97	1644.83	1294.75	1695.72	1543.05	762.769	1035.66	1273.86	1027.63	2719.13	1059.37	2259.24	2432.38	1489.35	1935.39	1769.08	1694.23	1476.94	1012.8	2671.78	1512.45	6.44613	1480.14	1394.47	944.304	1720.92	1342.23	1669.75
241.43	1275.11	1656.54	2103.45	732.574	2475.84	2357.88	1266.34	1515.24	2407.29	874.764	2068.17	1883.24	2339.31	651.092	1229.9	1071.18	1540	1616.33	2530.83	958.834	1675.32	1538.68	683.37	891.052	697.913	602.478	1221.55	78.2748	2518.8	1871.17	2371.38	185.919	1871.8	2052.07	1068.12	2596.08	2096.27	860.377	1070.03	673.394	2646.31	653.318	1167.44	1769.23	2531.25	932.114	1657.02	792.953	1996.48
241.445	1201.04	813.587	2997.64	1823.58	3415.12	2395.84	2601.56	1850.87	909.688	1593.22	1001.83	2220.01	1051.56	1765.8	1531.08	1645.5	1933.28	2807.41	1972.39	1340.94	769.629	2095.92	1147.22	224.141	957.246	307.723	819.822	956.6	1269.01	1106.62	1900.18	1223.39	1807.73	1043.79	1657.39	1720.18	1851.56	-43.227	952.562	102.196	2453.71	1680.11	1131.43	2221.35	1471	433.316	2831.66	1652.25	1464.25
241.46	1837.72	1095.88	2937.87	2016.01	2482.86	2482.83	2354.48	2869.06	1815.8	2925.97	1024.9	1579.13	-12.4463	792.945	623.787	2716.51	3041.84	3079.02	2454.91	626.364	2218.96	1556.13	1217.61	661.98	683.444	461.716	1914.08	786.074	1483.09	1085.22	1304.61	753.734	1048.01	1652.25	2592.21	1768.8	455.437	766.311	1594.74	942.452	2474.58	1708.42	1898.94	2389.35	506.864	1092.93	2187.85	1849.39	1052.04
241.475	1421.54	752.351	1665.37	141.535	2006.35	2137.44	1486.83	3052.56	1166.03	3387.02	1052.74	629.249	573.664	1061.91	1336.33	2141.02	2418.56	1611.86	2881.5	-311.535	2634.84	1555.45	801.404	1071.42	850.26	1241.56	1277.84	1267.65	2056.04	1533.48	778.787	986.201	1799.01	1989.41	2442.26	1999.78	761.018	2215.7	1218.92	1682.4	1333.29	-120.001	3250.24	1150.3	259.304	1633.05	2206.24	2575.52	2278.54
241.49	1590.03	331.444	1851.44	1320.03	2448.25	851.134	995.341	1262.24	499.368	2538.13	2384.97	983.884	751.476	621.379	1394.09	1910.32	2343.37	479.33	1407.32	1389.21	2495.04	1685.77	1336.91	958.838	963.872	3421.59	2189.06	563.025	3105.01	1853.32	1231.39	686.297	1598.29	2052.1	2012.75	2460.22	1654.09	2188.27	1774.26	1169.08	1632.33	1056.03	3693.3	1354.68	887.661	977.251	1883.43	1938.06	2282.03
241.506	1446.14	676.447	2051.74	1214.83	2279.74	1760.88	909.259	1794.26	1703.01	2312.53	1554.56	1456.32	272.525	979.646	2206.62	1791.15	970.94	1466.51	1112.6	885.346	1727.5	1554.36	1788.71	2448.97	1041.98	2172.31	1918.9	880.342	1783.82	1752	1266.01	495.918	2370.77	1735.34	1908.2	1765.57	1775.56	2289.29	1259	827.423	2134.07	1736.67	2464.22	1325.93	1320.84	1307.63	1804.99	863.535	1590
241.521	854.788	657.414	1771.74	791.029	1804.04	1674.64	880.934	1758.72	1499.54	1571.92	1614.25	1272.18	216.706	562.245	2206.52	1132.93	1370.61	1236.91	618.191	409.766	1484.75	720.275	1538.16	4153.22	1764.24	436.49	759.584	1525.56	1801.76	1563.81	991.093	1329.8	2369.65	2103.42	2788.63	1592.01	911.726	1267.9	1280.47	919.047	2191.64	758.421	1692.83	771.847	1121.23	1399.6	1447.79	1111.3	1888.35
241.536	1437.43	912.069	274.726	558.943	2141.38	1369.65	1780.73	1546.88	519.174	826.307	1310.99	1737.72	410.869	1399.73	2650.33	1057.19	1808.44	816.804	1724.41	1112.85	921.434	1389.25	1375.87	3191.27	2550.69	723.956	832.59	1218.22	1685.37	1167.95	1350.78	916.076	2103.53	1402.8	2473.83	1295.36	1372.85	798.872	903.505	749.33	2528.52	264.582	1132.02	1894.3	1477	252.044	971.987	919.22	2240.67
241.551	1624.26	755.994	1156.5	1203.82	2677.36	1980.91	1906.15	1690.86	794.17	510.076	1025.59	1737.75	459.653	1092.49	1876.24	828.895	2297.72	1118.85	1520.73	1184.05	1157.93	2018.99	984.335	2976.67	1488.29	-3.69638	859.073	988.552	1705.84	904.104	2308.89	1289.57	1434.11	2571.78	2033.17	1367.99	947.266	1759.65	982.463	1751.51	1806.93	970.807	1868.6	1315.92	1904.53	719.018	1384.04	857.529	1501.61
241.567	1183.96	2068.83	794.548	1723.47	1082.8	1896.37	2214.93	2104.69	656.953	330.972	1549.02	1086.61	988.196	581.105	1921.31	1515.13	2444.37	346.318	1857.49	1429.39	2201.31	1674.82	1041.41	1878.29	1765.49	1481.5	1572.73	779.624	2114.06	376.08	2657.4	1305.73	779.622	1380.31	1309.79	1878.73	1339.77	1101.95	763.88	1606.6	1991.19	810.826	676.76	1148.02	1874.25	639.018	2295.51	1099.68	1873.62
241.582	2248.4	1647.1	1900.76	995.982	1619.19	1576.38	1883.02	1047.04	1145.29	402.763	-102.263	2794.3	698.944	893.741	371.648	1531.25	2775.35	1884.11	947.296	1115.48	1224.43	1582.88	870.395	3402.12	1645.04	1544.92	1333.37	-102.701	1400.64	203.778	2284.62	1507.47	979.593	1332.42	1594.71	1209.55	963.813	1311.67	1776.5	1434.61	1979.64	2103.24	1559.7	2606.48	961.42	1081.96	2137.24	1806.89	2893.23
241.597	3384.76	1326.79	966.475	-385.622	1973.08	1403.23	1587.91	1176.74	800.732	653.88	2637.55	2288.89	208.162	489.72	1056.35	1003.49	2081.8	1227.78	1537.84	2125.98	1114.49	1681.49	1248.11	1593.24	2319.22	2097.19	1974.51	1727.92	1474.56	328.176	2386.92	2713.22	2398.17	1779.91	1552.53	1281.26	1993.6	979.019	1249.03	984.823	1063.51	2686.77	2265.47	1391.18	1043.2	965.466	1597.61	1828.62	2960.59
241.612	1271.99	1051.28	509.383	1330.25	1792.49	880.216	1832.65	1056.61	997.928	-320.012	828.882	2922.45	953.712	934.332	448.308	972.778	2412.86	1601.61	1138.38	2404.84	628.624	1631.39	2306.43	786.013	365.979	1811	1015.43	1550.37	1639.1	1235.5	2160.56	1896.47	1759.97	1079.02	1591.51	1376.05	1674.63	806.643	577.048	694.467	2626.69	929.119	-142.974	261.11	1683.42	1089.34	1407.74	1578.64	2406.53
241.627	2513.26	1637.24	2286.3	471.272	2030.38	552.895	3224.91	2443.25	875.501	250.427	1608.47	1833.4	1376.89	1051.43	1576.61	1434.86	1527.26	2003.17	1923.89	1161.34	384.628	1069.97	1808.13	1174.28	368.557	865.255	911.144	1327.51	2089.51	1517.94	2236.96	1563.39	1787.53	1376.36	2076.97	628.733	1113.38	1228.24	1593.6	628.516	3624.27	-464.827	437.549	1135.83	1600.24	1368.69	1449.2	1585.48	2374.99
241.643	1293.02	1326.17	1131.24	999.428	1409.46	1504.52	2825.29	1961.13	69.5222	400.373	2095.69	702.96	433.025	1159.88	1056.13	2030.08	1959.55	1882.31	1399.12	1040.96	355.545	1605.06	1050.79	2080.84	753.434	1042.32	1340.01	167.081	1671.29	1231.58	1849.8	2228.36	1519.57	1887.02	2589.16	922.569	1572.25	2452.02	1113.91	1185.34	1874	325.35	563.891	1152.7	1911.26	1382.92	1449.53	1093.85	2903.01
241.658	837.555	831.255	876.63	-88.0963	1297.22	1190.15	2202.2	2415.62	2687.74	1314.63	1418.46	1364.66	766.284	674.56	1788.66	1872.62	2461.82	1967.6	2677.13	2179.58	820.319	1397.5	1792.99	1676.3	605.838	1553.68	2143.72	2324.78	3101.28	1375.59	1449.89	2162.37	486.286	881.024	1697.76	279.56	2071.25	711.837	536.379	3027.71	2569.66	1328.9	1050.81	1868.23	2114.85	1395.12	2072.72	1352.52	2530.14
241.673	2193.25	312.295	476.885	1351.8	2075.64	1850.69	277.262	1837.29	2569.68	1507.19	876.627	1762.17	1024.17	717.392	1220.89	2283.94	3080.77	926.986	2633.5	1073.22	1044.14	925.906	661.082	1745.3	1926.48	1964.87	1053.94	1358.12	4642.68	1624.55	2160.24	613.4	1029.7	1072.38	1824.12	680.506	2683.05	1346.56	658.415	1114.27	1696.92	520.071	1476.76	653.081	1866.32	874.545	721.191	954.273	871.729
241.688	2731.98	1688.34	1312.03	433.37	1737.31	1084.8	870.441	1430.05	2228.3	832.933	336.354	1326.42	676.185	413.942	1490.6	991.019	2532.16	706.929	1311.51	1034.29	1670.42	1300.11	339.521	1289.16	1891.48	2086.84	2269.74	658.641	1864.44	1172.58	1535.15	655.693	1250.62	1031.21	1584.59	1634.58	1111.68	1085.7	1356.39	684.3	305.188	670.162	3034.66	534.206	2034.08	1007.43	1307.59	942.562	321.022
241.704	1849.72	1798.87	1883.17	130.253	1907.13	-16.6532	595.266	1886.11	1846.61	489.489	964.992	2320.9	335.861	889.074	1929.62	1791.42	1450.31	1131.18	1975.08	390.721	1352.61	2038.41	-90.4954	2177.9	1116.06	1134.71	1361.01	426.061	2042.5	1693.59	1190.11	753.52	2467.52	1649.07	1955.65	588.282	1542.25	745.531	640.536	73.3927	2213.96	1686.62	1111.02	1213.08	1943.19	1384.65	1210.36	1168.73	1518.43
241.719	1825.11	2458.7	1573.57	342.097	2681.59	-124.196	201.076	1057.28	1270.41	1696.32	1452.63	1959.49	1798.43	1384.86	1400.38	1353.39	2076.47	1565.45	1278.19	1057.56	1419.49	1734.28	1177.45	2467.57	796.769	1621.56	1500.25	257.549	1174.87	495.308	664.985	916.948	2184.25	1535.3	1592.13	923.566	2048.17	975.874	631.498	937.116	3334.21	2024.44	1914.29	1803.04	2147.65	2124.14	1774.73	1735.24	2087.81
241.734	2721.59	1920.92	1392.22	1164.31	2459.27	1501.44	1457.28	228.17	874.303	2326.82	1480.55	1694.01	1178.62	1802.35	2603.74	1865.98	2242.94	1010.59	2300.64	982.916	1887.42	1892.73	840.498	1079.42	1384.46	772.514	1891.56	56.5557	1389.88	1172.1	1559.08	1488.65	1894.44	1838.15	2310.14	869.034	1695.06	177.933	272.197	1079.73	3370.67	1511.66	736.295	1856.35	845.576	1801.14	2152.86	1372.18	1822.01
241.749	3222.49	1401.19	1468.36	1564.64	1952.93	1032.07	2058.05	565.956	2121.46	1349.66	1212.96	701.74	180.394	2339.67	1781.02	2188.11	2707.98	1504.03	1222.19	603.658	1505.03	1417.09	654.672	1797.25	1533.6	1347.81	1805.56	-183.399	1953.5	644.122	1285.38	1641.02	1688.54	837.136	2211.72	1155.46	1684.91	1528.91	507.223	1890.55	2210.79	1692.19	1231.59	773.431	1328.07	-1.97344	1342.42	444.203	2584.5
241.765	2431.86	1557.78	2008.48	2353	984.719	-199.843	1781.82	2180.17	1474.55	942.716	1624.59	1646.1	689.19	1232.47	699.826	2563.5	1810.63	1350.72	1279.25	1496.53	1152.67	1823.44	-223.404	1003.13	2148.25	1366.2	1147.61	252.394	985.077	1105.84	2319.4	840.172	2042.6	1590.3	2441.7	1356.77	2147.02	1492	1177.95	2294.55	1568.99	1685.95	2940.8	1368.11	1363.86	384.902	1962.89	1724.25	2104.12
241.78	2628.29	1789.42	3405.78	1964.32	838.901	-842.398	1628.4	1696.04	1626.13	1517.12	2207.07	2108.91	12.8119	975.711	249.062	2376.1	1872.6	1662.57	1480.78	2017.25	1471.56	1471.86	257.542	1121.8	1616.61	1935.32	1575.73	-529.197	1310.23	1869.93	2155.28	1520.14	2183.72	658.472	2865.76	1718.82	1042.61	989.765	1187.04	371.784	1345.47	242.998	1528.55	1565.22	2036.54	1958.58	1904.32	2502.04	2460.65
241.795	946.91	1575.92	1929.02	646.472	1964.71	387.258	1251.72	1346.19	1206.76	1267.56	2249.6	3615.14	407.564	1238.26	1378.64	947.953	1960.05	630.094	1839.16	113.778	1147.37	1201.89	1533.45	1643.35	1492.1	1908.75	1896.57	354.514	1840.42	1669.08	1804.11	1867.99	3540.15	1472.73	2138.86	1826.42	711.72	1674.53	2031.75	1918.05	2169.57	778.351	583.161	1567.77	951.128	942.84	2153.35	1864.2	3089.48
241.81	1062.01	2177.18	1002.91	148.566	994.516	1343.99	1637.93	684.152	720.973	1474.55	2633.35	2346.26	741.597	1436.22	1586.73	1381.93	2407.33	1668.65	856.097	869.108	1753.15	1795.3	1120.39	1035.21	1303.48	1926.41	1410.37	650.64	1331.79	2209.82	1856.55	876.511	4670.45	1434.37	1348.71	1258.74	692.816	1605.99	317.881	2125.99	1657.94	940.418	572.188	1856.55	1103.77	516.657	2176.18	1659.84	2399.39
241.826	1336.7	2552.53	1131.66	1517.95	822.368	1779.16	1354.71	1422.03	773.803	954.427	1996.42	1344.23	1254.25	1041.95	2474.22	1015.32	2207.71	1492.39	1192.37	1696.41	965.095	974.591	777.524	1737.48	1339.71	3563.59	1362.93	1482.08	1058.72	1910.09	2432.36	1523.09	2416.67	1854.73	2525.06	1910.6	514.286	1383.39	727.323	2091.65	1541.8	964.268	1794.01	1272.58	1508.06	1994.93	1778.81	1313.71	1627.08
241.841	2047.2	1301.44	1693.27	925.395	313.424	1777.5	1442.35	1344.92	46.0433	73.6965	855.149	690.005	853.382	1295.9	2311.96	1527.45	1063.3	1562.67	1744.15	1581.93	1284.5	2373.6	2219.1	2676	2689.17	1224.04	96.6858	1714.53	2489.37	1993.54	3344	1585.32	2420.29	1400.21	2780.18	1237.12	1440.38	1167.81	812.605	1939.42	1528.7	630.948	1232.25	1656.33	2172.83	1617.57	1327.96	689.542	489.508
241.856	1458.67	1371.78	1662.5	251.441	1415.61	1723.14	2071.68	1353.4	1512.43	2054.41	1626.15	1038.82	765.848	1935.8	924.612	1646.06	701.081	2142.07	2094.46	2440.05	507.881	1775.09	1868.79	2051.68	3621.86	1307.97	485.374	1924.91	1663.16	1229.43	2191.93	361.654	1885.73	1706.92	2755.78	1483.49	1888.37	890.112	-121.152	1879.33	980.544	118.223	985.536	811.688	1738.6	1407.97	1491.42	1877.4	1585.75
241.871	2137.25	1422.35	1473.05	584.928	1162.18	1333.44	1299.27	1470.62	1256.76	1963.41	963.139	1038.33	615.137	2574.07	903.087	1629.48	944.124	1760.75	2439.22	2281.1	1646.93	1710.27	1698.87	1035.34	1959.48	1747.66	921.255	1225.52	1538.62	939.797	1964.55	690.021	1726.51	1561.48	1620	1267.04	1648.82	1111.71	249.427	136.003	925.449	-58.6206	1040.87	1541.01	1377.5	1929.83	1001.92	2877.17	2931.57
241.886	2098.03	1680.21	1728.25	839.087	890.788	144.879	2968.22	1619.48	1319.31	1842.48	1421.79	1479.27	1692.47	2924.23	1230.6	1083.94	1332.92	1457.33	2614.48	1644.3	1480.54	2001.61	2224.84	2289.47	1605.43	2227.95	965.144	923.262	3199.07	1027.57	1894.04	1900.62	2025.81	1425.08	1470.5	2546.25	1751.76	534.412	1822.71	957.401	1636.36	859.116	1504.84	1561.11	2050.64	2201.73	1035.21	2852.24	2640.02
241.902	2284.56	1270.18	1491.68	733.489	675.003	1740.72	2496.24	1265.87	1428.25	1860.58	625.867	1393.23	962.725	3110.22	1124.62	1067.24	1761.92	1398.97	2453.75	2824.37	903.832	2108.34	2847.73	2629.47	1165.34	1449.84	1033.58	1538.14	3138.41	1205.87	2396.97	1983.45	1332.52	1305.75	1514.02	2620.91	1467.96	859.703	2595.19	1199.11	2165.33	1369.51	1801.21	2641.64	1164.18	1711.09	1752.2	2469.02	3483.54
241.917	1217.03	958.513	1967.17	1040.47	1757.93	2236.96	1701.64	2296.59	1151.58	1000.84	471.621	936.195	1836.76	2873.56	1693.66	2483.41	2186.09	1575.5	3007.45	2136.83	272.776	1388.37	1171.44	2378.66	2483.86	1652.18	1814.87	298.157	1646.07	1876.34	2977	2123.13	1691.53	1292.82	1982.94	2979.34	611.897	774.697	2585.66	752.01	2748.36	2130.42	1560.72	2415.21	1115.82	1538.51	2517.9	2461.26	3001.46
241.932	1705.12	422.279	2589.98	452.395	2159.36	1381.51	2106.83	2037.3	1499.53	402.169	1830.18	1574.96	1382.52	1801.5	1397.81	2781.18	897.126	2359.14	1681.38	2354.47	614.063	1592.71	2948.58	2098.13	1269.29	1435.59	1811.62	273.08	2571.13	1832.66	2673.05	1739.17	1339.06	2519.06	1262.97	2411.01	1006.89	-365.573	1186.48	-263.02	2651.92	1885.2	1061.39	1848.47	1636.58	1284.7	2929.11	1627.22	2596.21
241.947	1555.42	430.302	1875.49	911.783	1380.3	1205.21	1565.6	1389.17	2157.62	160.03	1410.67	2036.54	544.288	461.715	1987.83	2796.18	1337.67	1708.87	1230.06	2192.02	-9.1795	1515.05	1487.08	1865.72	1027.43	771.294	1191.67	1271.86	2679.29	1133.83	1678.92	2050.24	1744.97	2108.11	1701.79	1532	1345.65	-233.082	803.13	53.7232	2087.21	1134.07	1148.54	2440.12	619.46	1440.58	2729.4	1785.82	1437.21
241.963	1781.97	292.169	1141.96	1331.38	599.452	1736.29	1619.66	1942.2	2003.94	447.772	1138.11	1164.09	941.284	169.068	2222.72	2222.09	2275.74	1365.89	1174.75	1437.34	1108.05	2780.07	1995.64	1654.09	1295.74	1103.31	1174.38	1169.35	1999.64	1089.08	1331.29	1222.64	1915.69	1544.51	1146.57	1355.04	2490.31	441.392	746.061	120.37	1705.95	725.491	1206.93	1654.84	1041.52	-33.4872	2232.73	1750.45	1174.12
241.978	1732.77	1307.95	1585.46	1927.95	1348.75	1840.61	2126.31	2525.12	1460.62	363.356	988.709	734.12	866.28	838.861	1751.4	1924.58	1748.16	1512.57	966.102	2434.96	984.01	3341.79	603.726	1776.69	752.245	924.144	1916.16	754.052	1462.22	849.896	1178.34	1490.35	1978.17	1091.96	841.566	1606.39	2803.71	1285.9	933.372	792.645	2700.6	1501.63	1249.62	1642.21	1506.33	616.169	913.283	1208.28	1297.3
241.993	1055.16	1255.81	1438.07	516.015	1808.15	139.989	2434.69	1308.98	1086.62	597.281	1311.2	928.976	993.761	1085.26	2037.46	438.42	1449.65	1740.13	2098.49	1806.29	1202.2	2646.24	1069.7	2584.77	320.653	968.436	1725.37	1092.7	2568.61	-52.6617	1365.35	1298.73	1662.84	1259.4	935.903	1874.82	1988.46	1558.03	2591.07	1356.4	2933.01	1194.77	1761.84	915.307	1958.12	424.863	630.221	762.018	2642.62
242.008	1818.43	1159.62	1037.07	372.839	2139.75	147.113	1957.52	1767.79	1753.37	779.966	1579.47	1200.43	481.917	1798.92	1023.26	1168.67	1056.28	2327.5	1934.62	1261.28	1033.74	2536.54	1886.54	2996.91	34.7057	789.561	1172.79	1122.69	2802.21	581.778	1326.86	1537.5	1420.71	1576.29	1561.42	1581.35	977.593	732.552	1852.12	936.673	3044.99	216.952	2787.87	1190.22	1330.44	1552.07	562.914	1136.14	2406.41
242.024	969.567	1668.29	432.594	342.318	1652.93	1339.32	1640.42	2212.01	1764.18	440.579	1673.82	1057.48	-28.4222	2115.42	1068.81	1429.63	994.07	2609.58	908.915	940.843	811.789	2701.81	1585.08	2491.44	-8.34784	848.678	1204.72	788.976	1929.68	487.385	1832.07	1985.99	1229.57	1328.57	1654.21	1332.17	1364.69	1194.43	931.775	628.626	2273.88	667.937	1490.93	1042.71	1071.08	1554.41	525.129	1303	2054.16
242.039	751.124	1567.83	1170.59	547.963	1415.2	1068.24	1161.96	2011.98	956.936	524.98	1162.6	500.059	445.068	1841.14	1424.23	1075.15	1783.55	2452.35	750.56	997.582	507.782	2155.93	762.208	2291.72	308.776	1202.05	917.793	175.812	1592.77	604.474	1515.67	1811.09	879.246	881.926	1550.51	1796.1	1530.43	646.781	1435.39	851.672	1500.08	525.261	1540.25	872.036	469.324	1123.11	1277.23	999.694	2401.67
242.054	1084.99	1250.98	1457.62	1431.78	1460.64	1304.53	1116.83	1226.83	910.606	655.729	435.532	524.981	193.769	523.979	921.376	798.632	2239.92	2653.24	1501.7	1609.25	877.41	1718.51	675.639	1212.03	1249.6	1399.97	1643.21	342.625	1687.36	930.049	1737.21	507.124	1145.77	1315.94	896.887	1964.84	1187.76	590.669	1520.59	-352.741	2128.05	302.293	2066.83	1625.57	544.95	717.293	1125.14	530.426	2100.56
242.069	1381.62	1135.69	935.621	1358.93	621.362	390.455	1277.01	1026.97	870.451	513.784	731.071	671.894	139.569	127.252	1381.89	381.071	1576	2309.15	1738.85	1324.32	1287.34	1703.8	428.956	1724.54	926.37	1635.39	1365.97	754.971	1998.19	690.94	2371.05	610.025	1510.1	996.582	1155.65	1246.98	1550.37	829.566	1376.09	588.636	1989.73	699.781	1549.78	2152.94	1078.55	724.38	1522.1	522.141	1902.4
242.085	786.166	1644.33	651.73	1580.91	472.483	95.3303	1225.92	1594.8	852.702	273.296	603.653	1472.79	448.542	382.476	1750.65	717.823	755.042	1665.3	1595.78	831.55	1201.46	1851.9	756.62	1165.87	306.19	1240.12	1441.85	1002.52	2010.64	812.085	1893.94	659.811	1448.08	1314.87	755.017	1582.18	1096.17	519.215	1444.48	549.283	1160.29	1309.39	2020.98	2270.83	1243.14	1081.74	1355.58	1306.8	2193.56
242.1	977.197	1852.13	1419.8	1912.29	342.696	379.422	1117.31	1279.33	271.658	522.993	911.376	1717.06	505.575	1405.64	1365.02	993.872	1575.22	1244.16	1520.78	1080.47	941.114	2095.34	1034.38	1159.19	1314.79	1153.72	1307.99	1137.48	2168.46	1208.37	2246.28	354.023	1588.88	2163.27	1238.2	1859.31	1945.93	722.738	1539.38	200.031	447.328	1511.44	1466.18	1868.42	1902.02	1504.36	1089.72	1643.77	1848.84
242.115	872.44	1112.77	1305.67	3441.13	1164.79	786.597	1572.33	1728.23	603.465	994.328	889.671	1426.9	1904.12	1260.57	1470.57	687.671	1212.02	1076.19	1549.88	2592.42	1312.43	2598.16	2113.22	1609.09	1911.77	1768.67	863.191	1653.58	2407.36	839.861	2375.62	1301.32	1270.03	2006.44	1666.41	1706.54	3400.26	1399.21	691.02	1586.76	448.351	1310.33	1481.05	1650.12	1699.03	1698.57	1262.1	2124.19	2020.91
242.13	1091.63	1476.02	2085.29	2883.13	1936.27	880.825	2673.15	2019.4	762.37	494.227	1525.24	861.185	2833.74	1252.9	1011.07	607.32	1105.44	1172.39	2306.67	2742.84	1432.1	2478.14	2006.42	1395.49	2765.8	1814.05	934.483	1549.09	2781.26	480.18	2129.19	2211.18	806.553	1935.14	1746.14	1658.72	3181.82	1487.18	452.745	2189.6	1949.94	1111.16	2267.15	1879.53	1390.57	2181.31	1030.48	1621.71	1020.36
242.146	759.189	1986.81	2415.88	1881.34	3002.27	1239.82	2446.98	1576.8	501.526	250.789	1915.32	1603.29	1794.3	965.434	398.938	1062.64	1049.95	2122.09	1895.64	2389.64	988.999	2184.44	1382.48	2255.29	2675.86	1593.14	1220.23	1088.37	2161.46	761.106	2931.37	2523.12	1278.08	2162.15	1413.87	1997.87	3350.2	1556.54	222.379	934.176	1821.38	1214.46	1832.41	1939.86	1754.72	2617.41	1215.58	1565.22	1265.33
242.161	1045.45	2931.48	2500.03	335.562	2827.98	1032.04	2490.36	1367.74	414.266	286.978	1961.25	2204.9	1633.59	1412.69	582.849	1623.62	1602.7	2566.04	1133.99	2399.09	596.629	1088.04	1123.41	2132.3	1961.99	1301.43	1587.87	76.4949	1238.06	865.575	2263.4	1709.53	1056.84	1543.11	1776.58	1353.52	3334.66	1289.27	381.672	700.181	1531.36	1255.23	476.933	1289.11	1404.9	2508.51	1494.41	1954.38	1924.73
242.176	1517.02	3295.03	1881.67	188.226	1370.19	1055.32	1299.89	1524.17	697.204	1077.87	1964.92	1786.72	1481.13	957.254	1260.96	1395.39	1981.54	2293.99	1692.15	1522.56	221.587	1186.68	1000.06	1513.92	1991.03	2254.67	1232.88	139.285	1206.47	1018.17	1407.91	1409.3	785.601	1434.93	1625.31	1285.09	2206.03	976.234	1359.84	935.413	1755.34	1737.04	456.494	1540.44	1120.99	1328.2	1226.3	2094.2	1711.42
242.191	1189.75	1997.88	1029.34	100.961	708.261	1048.63	1428.08	1935.87	2392.13	1523.37	1779.4	1815.34	1792.57	440.552	2269.67	1886.56	2150.69	3384.94	1890.81	406.822	344.611	1440.64	2080.06	2146.63	1084.18	2634.08	720.843	769.545	1200.67	1261.21	1528.01	945.451	1055.4	1911.55	1012.43	1867.72	1108.88	1233.33	1583.24	925.77	2340.28	1403.56	1484.27	2246.17	1267.83	317.109	1398.15	1630.87	2101.37
242.207	705.091	446.088	1001.74	391.749	1801.6	312.177	1809.51	1926.91	2877.34	779.675	1294.45	1694.52	2063.72	333.99	2637.07	1402.19	2042.21	3397.01	1840.56	472.578	1529.5	1307.85	2843.71	1703.37	1070.61	2360.3	1020.67	1011.87	1577.67	1194.2	1447.25	650.374	1156.26	1899.79	1077.96	1531.44	955.099	1477.11	420.904	1129.11	2712.7	326.4	1950.31	1635.12	1318.92	190.147	1620.74	962.392	2053.62
242.222	540.815	307.153	1755.14	372.07	2483.66	637.148	2237.42	1862.95	1902.22	1183.15	1279.14	1702.74	1952.81	1243.07	1938.9	1308.97	1131.7	2938.22	1522.77	1151.17	1651.72	1682	2257.75	1361.06	1164.38	1578.11	1543.63	782.57	940.307	1154.84	1432.54	912.273	1031.73	1534.19	1573.47	832.005	522.91	824.764	469.589	1365.5	2744.85	9.69694	1972.34	1252.72	2075.67	669.093	1954.89	731.93	1457.69
242.237	1232.17	624.142	1858.82	151.902	3275.95	924.33	2648.67	1879.3	474.845	2176.5	1169.36	1787.2	1583.67	2036.87	1604.81	1342.61	1344.98	2603.86	1475.29	1219.86	1189.48	2634.5	1928.16	2064.27	1486.25	1911.06	1299.77	829.727	983.214	1042.54	1783.21	594.124	659.194	1723.78	1532.71	51.1542	1314.37	166.44	1297.51	645.306	2192.07	1135.06	2348.72	2029.41	2728.74	1071.81	2695.82	945.061	1383.8
242.252	1662.3	484.816	1477.4	1144.75	4201.36	1635.82	1528.68	2032.45	432.631	2018.67	1211.73	1242.93	1747.4	1825.81	1669.09	2018.52	2127.67	2719.07	2149.83	849.488	1330.35	2338.44	1858.91	2407.13	2014.44	1832.66	686.499	1152.64	1482.05	835.645	2017.23	200.909	1850.8	1866.04	1213.79	428.481	2033.19	657.956	1110.14	-156.967	1823.78	1454.67	2196.05	2435.7	2953.53	1396.73	2891.68	1604.27	1526.44
242.268	1336.75	1080.44	2691.72	1344.8	2593.27	1846.15	1072.47	2108.27	1633.89	1882.81	947.29	1589.59	1491.54	1694.35	1665.49	2928.72	1620.19	2567.91	2093.31	400.305	2349.66	1227.78	2088.63	2062.18	839.162	1735.26	-140.794	566.487	1615	1519.07	1992.28	106.047	1742.18	1600.12	782.407	1793.99	1480.6	806.497	1529.81	122.01	1671.52	1340.49	2507.06	1704.33	2961.45	1117.55	2528.67	1520.76	1173.91
242.283	1527.33	2484.73	3314.46	1210.13	2037.71	1806.31	1401.15	1513.51	2055.89	1555.8	650.962	960.58	588.615	1330.07	1965.56	2537.85	1716.58	1880.79	1757.09	380.017	2337.25	1126.25	1819.27	1357.26	71.3373	1761.74	162.325	1403.67	1699.41	1098.29	2013.53	520.86	949.484	2392.65	1018.57	1166.05	782.915	423.47	1665.46	909.508	1123.86	317.916	2246.88	1440.75	2168.83	679.625	1669.51	1631.64	915.826
242.298	1728.07	3278.13	2760.12	861.75	2698.19	1717.47	2299.31	1537.09	1863.44	870.175	716.567	691.955	175.332	1673.27	1791.52	1741.9	2205.53	1612.5	2152.66	1020.02	1527.09	1017.03	1507.06	875.339	119.775	1866.71	850.947	2037.05	1702.14	960.417	2449.73	2117.08	1136.83	2769.71	225.474	770.202	756.184	196.276	1594.93	1355.56	1007.72	89.4652	1836.51	2332	2194.51	1462.55	1113.45	2189.99	859.66
242.314	1483.95	2990.64	2864.09	2048.57	2172.34	1511.87	2383.9	2222.92	1625.16	1193.92	223.345	1271.39	649.389	2392.75	1613.16	1722.32	2507.64	1557.68	2102.65	1131.02	1114.94	1645.36	854.227	1155.95	591.711	1763.72	914.573	1165.79	1925.32	1383.37	2238.42	2443.69	1729.11	2370.53	726.837	1220.1	888.651	965.104	1954.9	953.428	1341.05	523.289	2337.99	2554.56	1582.36	1502.61	1678.31	2556.47	1012.34
242.329	1828.11	2039.1	2878.6	2714.75	1188.68	1927.93	2006.85	2247.74	1215.62	1968.9	1065.96	1413.51	906.154	2122.25	1671.81	1256.06	2247.77	1271.12	2572.62	1641.82	556.149	1787.53	689.975	1707.6	1587.91	1854.64	457.881	583.463	2052.49	1361.47	2293.5	2081.12	2047.79	2109.72	1920.89	1691.71	1222.87	1724.2	1726.81	667.468	1215.79	1168.15	2351.39	1558.28	1067.93	1765.54	1866.11	2044.32	1911.83
242.344	1966.24	1473.46	2142.28	1513.72	866.779	2194.08	2086.32	1676.74	747.726	1714.34	1686.99	1112.32	243.256	1378.85	1629.89	779.476	2283.69	766.069	2403.14	1595.23	919.014	1857.31	987.593	1762.98	1312.61	1805.45	-31.4421	1107.7	1505.43	1375.69	2147.56	1270.56	2272.35	2396.19	1609.87	2430.38	1968.42	1292.71	1648.45	785.719	972.398	947.047	1316.96	1592.54	1131.1	2625.07	2081.49	1673.25	1712.97
242.359	1848.65	1564.18	1544.29	1003.9	1463.54	1315.63	2014.16	831.39	815.576	1190.06	1436.05	853.118	405.803	1396.92	1123.87	935.665	1882.39	1710.31	1403.05	960.991	1151.92	1543.24	1746.05	1623.77	1558.54	1992.21	545.43	1559.7	1255.72	859.551	1370.32	594.345	1767.1	1648.59	1628.28	2275.67	2760.41	1787.86	1723.89	681.285	1911.01	853.845	521.837	2709.78	660.341	2911.26	2648.07	1889.63	1048.13
242.375	1448.56	1868.53	1530.38	566.67	1823.08	1202.27	2505.45	264.946	1044.21	1341.24	1692.71	684.562	1065.61	1880.65	543.342	738.921	1521.42	1795.72	1623.18	1130.58	1142.31	1775.04	1969.61	1344.35	2422.22	2238.35	1055.96	1805.5	1704.55	966.048	1532.86	627.654	1774.53	1356.06	2180.18	1962.94	2925.84	1728.31	1585.46	179.817	2388.87	886.493	1095.55	2624.31	668.5	2573.25	2446.98	2326.78	1612.91
242.39	838.208	1920.83	1542.07	-100.31	1543.51	1917.06	2196.19	971.613	1444.43	1533.73	1605.41	1022.66	540.227	1517.34	554.699	1593.24	1720.25	1555.65	1886.79	306.137	689.265	2585.98	1024.23	1276.87	1909.75	2901.77	1006.33	2343.46	2304.47	1303.01	1157.11	1273.07	2018.88	1407.99	2489.64	1491.09	2952.18	1143.21	1327.97	558.382	1771.46	1291.02	2182.31	2491.72	791.319	941.898	1915.9	1790.36	1713.74
242.405	687.662	2123.74	1194.49	199.279	1456.68	1914.53	1485.85	1488.22	1902.01	684.325	1464.76	991.561	824.639	993.065	1310.8	2862.28	1518.59	1284.19	1564.01	148.11	663.093	1974.58	1609.91	1494.63	894.038	1944.78	739.441	2544.32	2369.34	1152.37	897.456	1566.56	2393.73	1149.29	2280.39	1308.88	2669.33	785.257	1102.87	1378.06	1669.69	935.576	1779.55	1423.08	823.522	610.292	1583.44	1132.14	863.938
242.42	576.596	2398.45	1198.73	1342.86	1235.32	1715.31	1800.21	634.936	1939.88	716.018	525.045	1276.6	713.268	992.225	1988.48	3206.51	1000.56	1577.94	1169.73	319.128	1042.22	1368.46	1123.22	1491.56	336.083	1419.82	376.481	979.826	1883.04	604.703	1335.18	2057.73	2605.49	1258.81	2037.15	1204.94	1140.61	1048.11	849.412	1739.81	2030.89	541.672	1377.88	615.862	410.416	1149.82	1074.77	1245.76	1816.22
242.436	699.914	1838.45	904.608	1782.28	1399.59	1881.5	1742.3	717.911	1361.91	744.297	644.818	2368.59	268.477	1147.87	2954.71	2716.19	1140.05	2948.52	1440.35	789.854	1201.31	1230.21	1357.17	1234.16	1301.05	1431.28	576.101	208.967	2675.25	1047.63	1622.97	2102.06	2240.21	2242.52	2126.9	1415.88	1286.99	856.338	1057.67	1850.58	2425.53	389.439	842.947	1204.93	446.391	1366.13	1404.17	893.678	3222.85
242.451	1362.76	1403.29	841.699	2746.29	1409.41	1592.07	1754.66	1389.54	1040.83	986.356	510.643	2750.53	954.391	1359.49	2737.79	1788.34	1573.13	3513.45	1309.98	933.079	1104.68	1352.02	2033.73	1101.4	1799.48	1147.08	1010.87	516.747	2720.45	1819.53	1404.17	2083.19	2293.11	2428.98	1675.39	1397.86	1968.5	570.113	1558.15	1399.94	1862.88	966.468	520.077	1814.5	845.395	1641.15	2765.8	646.112	3540.89
242.466	1507.34	1284.77	1348.69	2046.84	1561.69	1628.62	1809.78	1466.76	1887.42	1442.01	446.84	2881.77	1530.49	984.471	1345.52	1799.6	1925.34	3152.32	2121.46	1045.23	902.833	891.15	1360.26	1765.66	1545.78	1848.86	1111.3	1096.69	2131.99	1870.2	1678.91	1386.32	1410.55	1532.01	1300.99	1515.89	1990.18	1464.31	1786.77	1278.04	1539.17	340.128	1110.87	2103.6	1858.27	1468.87	2341.16	488.159	2313.06
242.481	1617.16	2101.84	1126.95	1137.25	1757.61	1589.14	2426.24	2009.95	2605.88	2366.43	976.018	3134.24	2198.14	706.134	2381.98	1814.86	1503.69	1605.94	2414.81	517.451	282.229	1603.24	1116.51	2416.16	2577.54	2227.09	1599.03	993.257	2271.3	1772.76	2024.05	1172.71	1839.71	1423.08	1758.49	1534.05	1134.96	1250.89	1565.07	1687.75	2487.75	430.515	1033.81	2353.15	1898.4	1287.23	1587.74	813.496	1655.5
242.497	1717.53	1679.41	2366.59	983.804	1603.92	992.797	2210.79	2797.93	2261.72	2654.27	847.151	2307.94	2518.68	2057.5	2070.74	1698.12	1492.38	1984.83	2057.8	1470.69	292.853	1616.46	1701.72	1559.06	2234.22	2138.64	2118.1	216.306	3071.25	904.755	2542.01	487	2471.38	1528.71	2317.24	1135.03	1368.15	885.347	2137.57	634.437	3087.56	325.686	1590.27	1524.46	1456.77	1590.15	1483.06	1401.63	2127.45
242.512	2160.86	891.607	1492.23	904.76	2057.38	1310.27	1950.42	2638.97	1777.68	2051.76	145.34	2396.54	1874.27	2225.14	1408.68	1415.7	876.721	2018.82	1208.14	1488.68	1317.8	1828.18	1823.57	1724.91	884.562	1920.25	1395.05	382.128	3369.85	1129.66	2536.65	387.788	1843.72	1645.17	2779.15	1739.11	1706.25	1488.52	1872.17	412.689	1755.65	911.385	1136.79	1006.99	1826.7	1439.37	672.05	645.508	3274.09
242.527	1065.32	1308.12	621.141	278.256	2864.42	770.011	1651.63	3065.25	960.288	648.32	833.686	1208.74	1687.85	914.814	1059.71	808.536	714.054	1947.83	992.112	357.189	2299.91	1211.24	2049.14	1682.74	1390.69	1501.68	613.428	1006.65	3614.19	1326.66	2314.11	505.233	1481.3	1696.04	2678.39	1863.86	2140.98	2012.99	2158.29	667.557	2372.06	1498.16	1665.75	594.071	1047.97	1943.25	1028	-60.0022	3029.69
242.542	1016.6	1753.56	764.582	972.488	1876.76	903.64	2033.41	2808.76	557.737	501.717	956.479	954.096	1932.1	1486.29	339.074	640.964	1203.28	1936.57	858.628	948.586	2194.47	950.905	1351.86	1400.95	1789.73	1805.83	679.798	622.518	3329.74	1559.73	1713.96	-222.468	1827.04	728.752	2421.45	1331.65	1532.74	2190.55	1078.15	1129.09	2455.22	1897.65	2022.97	1604.81	609.038	1425.06	1520.4	341.15	3176.16
242.558	1662.87	2111.66	1895.57	1636.67	1358.65	1138.83	2488.44	2083.52	-24.6766	697.215	1255.41	1326.33	1105.07	2179.65	999.379	1571.05	1976.4	1348.44	1186.8	1753.4	2752.33	975.053	844.279	1718.27	1609.67	1085.12	780.56	81.0325	2951.99	1178.21	2281.96	190.42	1402.1	802.362	1598.35	1751.78	895.757	1363.48	1845.48	1096.7	2459.95	2454.99	2010.39	2550.87	481.266	1282.25	1641.49	414.199	3113.93
242.573	1017.31	1269.46	2043.31	1028.26	1638.68	1521.36	2640.06	1519.7	5.13104	1306.41	267.041	1773.42	1785.81	2352.43	2308.44	2116.44	3775.44	817.669	1001.01	1975.98	2764.49	1313.69	1110.92	1803.3	2783.16	1073.46	742.603	212.273	3641.52	1205.26	3141.16	1209.42	880.949	1280.29	1432.9	1635.12	1440.07	1381.23	1374.08	987.769	2583.16	2753.87	1611.45	2614.7	573.395	1052.56	1688.86	1759.59	3118.03
242.588	1432.14	922.541	1798.01	207.858	1680.36	1400.59	2242.3	1411.04	535.832	1156.01	-108.979	1722.51	944.476	2003.49	2738.75	2173.66	3764.7	1148.88	2366.28	2273.89	2013.59	1240.11	1308.67	410.736	2245.1	424.109	712.082	2438.51	3826.73	1634.06	1756.41	1333.71	1550.64	1716.53	1681.06	1047.11	3248.35	1242.46	1702.03	1862.83	2134.96	2378.05	2192.38	2907.62	840.241	1472.12	2605.38	978.194	3909.29
242.604	1669.66	1567.45	2226.24	753.412	1291.41	2203.77	1963.32	1238.04	902.81	718.826	708.276	1231.9	492.95	2139.34	1823.13	3246.24	2535.57	1992.43	1695.96	2177.41	2009.54	1374.5	1100.46	829.123	2158.14	1230.28	488.288	1401.13	2096.67	2178.62	810.938	1430.68	1197.83	1039.31	1446.75	1343.98	2176.48	1934.61	1180.15	649.374	3024.47	1553.68	2468.83	1743.95	1033.6	1659.08	2752.4	1142.02	3484.11
242.619	1226.88	750.15	1593.05	184.944	1102.05	2683.91	1695.4	2283.56	830.53	1039.37	389.346	1248.42	725.276	1035.21	1900.91	2322.9	1948.38	4360.95	1312.97	2478.21	2007.89	1753.07	2122.75	2302.47	2795.92	1602.2	841.269	410.768	1987.45	2195.22	1288.05	564.99	2290.89	1644.78	1585.8	681.066	962.778	2048.69	1545.32	283.181	2846.86	712.872	1738.74	1230.7	1323.58	2038.22	1728.36	1377.01	2369.53
242.634	1311.76	1138.29	2300.29	439.651	1388.27	2182.36	1769.72	2297.16	882.047	1994.95	415.237	1235.97	1492.1	253.803	489.493	1634.03	1962.23	3833.12	471.493	1723.14	1073.31	2257.3	2023.18	2419.91	1866.25	2370.4	991.278	-432.76	1842.25	1865.45	1808.1	600.141	1463.51	962.625	368.539	1800.93	778.826	1860.78	402.294	645.625	1899.43	403.158	1990.55	-337.568	2051.48	1786.99	1329.07	941.201	2239.35
242.649	1409.19	2239.52	2451.95	1651.7	1155.42	1445.5	1031.39	1380.7	1257.36	1148.64	356.047	1150.12	1097.9	1286.16	725.287	1221.04	1566.91	1660.08	1033.26	1121.03	1377.55	1370.1	511.662	2084.5	1087.84	1062.01	1270.84	409.491	2089.37	1490.28	2284.26	1075.25	1803.91	658.665	640.959	2052.93	1296.3	1830.2	1085.58	397.516	2059.35	185.164	1216.45	1142.36	2134.47	1731.17	1328.69	871.483	2912.73
242.665	2297.29	1737.1	2175.41	1406.24	809.523	1293.11	1500.49	1027.81	1383.02	933.115	527.694	822.526	249.295	2044.35	508.648	573.425	1225.67	584.193	1864.93	1198.92	1187.24	1511.72	337.293	1030.63	1746.12	984.907	1845.33	2522.48	1511.93	1685.11	1264.46	-32.1505	2127.06	1116.55	1079.09	1720.61	1142.36	1398.04	1505.15	438.581	1399.83	949.715	815.455	838.827	1285.18	342.784	1038.42	475.401	2979.63
242.68	2164.65	1865.5	1476.54	590.395	1533.19	1252.21	1828.99	1435.89	1737.16	1825.89	1100.11	1454.74	684.756	1500.04	895.167	946.35	1987.9	662.301	1558.56	1016.13	-102.369	2186.2	548.902	1671.75	578.936	338.437	1615.29	1766.57	2034.17	1724.89	1117.86	1260.83	2563.86	2228.11	822.562	2349.25	2659.25	1176.44	1544.44	1177.93	1606.89	-107.275	1499.75	1305.75	1233.76	1480.38	1118.88	526.933	2039.44
242.695	2338.82	3321.13	1512.84	1852.44	1347.99	950.902	2074.52	2227	825.171	786.565	496.471	1029.62	1506.06	1185.16	1611.04	1730.43	1449.19	686.059	2914.04	361.411	637.173	2159.85	1124.66	2083.71	1256.65	849.221	722.592	1088.05	2131.26	2338.18	41.3996	1717.51	1773.05	1416.46	2016.03	2400.83	1645.03	1209.67	2383.87	632.169	1367.51	893.789	1216.13	1658.11	2137.72	2086.39	2058.5	1855.61	1020.94
242.71	1712.37	2282.94	2465.41	2289.45	1221.22	993.11	2100.86	895.565	1404.86	665.479	382.252	1498.87	946.132	1290.18	2071.53	718.362	1901.97	1327.14	2521.45	1520.94	1440.17	2041.55	818.626	3981.3	1938.51	1241.75	538.664	1341.69	1955.03	1954.7	666.372	1613.97	1359.66	2186.11	1558.04	1628.94	1702.35	550.562	1508.53	1136.87	1615.36	869.17	2449.81	1077.2	1342.35	2093.99	1604.96	1860.26	2325.97
242.726	1668.83	1540.45	2703.33	1498.29	1837	2175.27	2057.73	1622.51	1736.34	991.325	-76.4725	2070.47	1458.68	1380.64	1999.02	1488.29	1573.54	2416.12	1517.94	1680.64	1327.88	1739	1324.13	3076.41	3045.57	1269.95	698.576	-202.494	1723.81	2238.09	2159.79	832.771	2412.52	2775.06	1846.25	2149.57	1703.49	-71.3318	697.552	1980.84	2837.89	497.208	2271.88	250.458	621.146	2321.72	1411.57	1632.42	2159.88
242.741	952.607	1953.23	2535.29	1012.49	431.061	2081.02	1177.88	1192.7	227.462	846.964	1576.31	2523.22	444.205	801.853	1426.18	1272.9	2736.68	854.849	1709.9	1522.08	955.984	383.247	1416.71	2409.59	1139	1746.8	1024.4	569.66	2999.71	1446.4	2348.37	720.909	2415.15	2380.56	1789.87	1660.93	1739.23	891.754	451.599	2675.25	3141.25	258.093	3075.93	601.673	1991.37	2324.92	1758.68	454.04	1334.5
242.756	684.553	2132.15	1263.07	755.873	819.946	1210.53	942.46	1140.77	1919.67	1159.99	358.434	2453.61	543.538	2676.8	2200.91	1806.95	2006.01	2738.8	1582.21	1759.94	514.719	1578.14	-96.1013	2236.87	122.856	1418.19	1116.44	795.216	3182.3	546.559	1003.99	223.106	2132.95	2487.69	1722.69	2327.33	2090.42	1260.57	251.609	1724.74	2414.12	1609.63	3730.35	1574.03	1493.39	2580.01	1055.19	258.532	2227.78
242.772	1811.48	2779.37	985.556	1135.71	635.566	810.154	1169.11	1347.39	1613.93	979.879	1305.79	2799.36	2122.58	2882.39	2984.51	2106.36	2444.23	2479.4	2146.89	2004.04	-651.774	1508.17	1296.65	2391.44	1455.4	2343.86	1130.71	270.616	2053.53	1055.42	765.028	760.103	1517.27	2399.86	2161.69	2794.01	2186.68	1771.7	969.622	177.561	830.877	1649.84	4006.34	2435	386.957	2214.9	1988.72	1276.08	2039.81
242.787	1585.36	2660.54	1103.55	1587.05	972.768	298.26	2600.36	1429.14	1062.2	1272.23	1684.58	2799.96	930.592	1269.33	1616.06	2461.86	2768.14	3057.37	2065.97	609.022	410.446	2389.42	1220.53	2267.11	474.568	1539.45	1319.06	411.493	2714.33	463.534	805.321	805.154	399.807	2312.84	1136.56	1569.98	2077.59	1274.85	2100.16	1251.11	1910.29	1371.33	728.752	1304.27	952.384	2289.44	1168.95	673.887	1708.38
242.802	1918.06	433.429	1879.77	449.705	1640.95	683.239	2014.66	192.203	339.132	1410.95	1543.69	4073.07	1959.08	2501.22	2066.97	1556.42	1320.29	3101.21	1294.9	533.23	74.6061	1343.47	1372.94	2648.09	931.766	2369.24	3143.16	1373.68	772.401	591.515	1150.43	739.21	1153.82	2018.05	301.879	1397.66	2930.45	2215.52	2789.58	937.054	1444	1838.96	1178.51	1530.18	201.699	1523.73	1559.71	911.583	1272.93
242.817	2634.87	505.891	2271.47	1754	1930.11	893.036	3148.53	1852.49	1757.58	1667.09	1319.47	3483.24	2160.1	1067	704.339	685.251	2647.39	1790.86	1015.13	698.478	1373.32	1263.09	1737.59	4038.94	150.511	1749.26	965.934	351.416	1335.17	1778.95	1832.26	67.2074	1510.12	1948.35	1263.84	1188.52	1824.45	1180.33	1597.71	1194.66	2375.41	1818.49	2798.4	1810.93	661.081	2036.18	1564.12	714.825	2061.99
242.833	1346.32	1258.13	737.45	2463.29	1155.06	911.474	2172.12	2008.32	1596.21	1678.3	2975.12	2525.23	1419.75	1674.79	864.795	2969.02	2761.86	1596.72	2449.4	701.915	1348.5	2111.45	2174.36	2948.17	212.901	1671.27	2190.62	775.403	3277.48	1268.8	872.543	505.439	2908.52	3083.06	1647.64	1903.44	1291.17	2457.44	1513.24	90.2477	2977	1001.62	2230.7	3392.26	1186.02	1713.71	1912.11	741.125	1658.98
242.848	2387.96	2119.36	1708.93	2727.13	1067.37	1094.74	2971.55	3577.84	2073.49	2140.35	3560.85	2338.97	1442.71	1581.74	-100.318	2679.19	1969.1	2203.74	2417.8	-342.983	1219.53	1255.76	1916.04	2488.19	324.296	1639.92	3428.81	290.011	2991.95	1033.5	1240.18	-37.2353	2311.29	2179.61	1582.99	1779.22	2293.14	1865.44	2568.65	830.738	2503.45	1510.79	2259.12	1196.93	1617.17	409.404	1045.41	602.339	1456.56
242.863	2980.16	3331.28	744.013	2035.69	2240.34	1197.86	1518.05	3472.5	2474.01	752.147	2866	1567.17	1950.39	1537.84	757.488	2150.45	3655.15	2470.39	946.923	121.223	847.427	2705.23	1324.28	1645.55	538.303	1383.62	2552.4	148.594	2633.09	1275.88	1477.27	555.811	1444.64	2227.76	2057.46	1798.02	3030.92	1602.97	1621.13	786.675	2598.14	2474.44	2226.19	1931.75	837.302	1044.83	2008.7	1073.64	705.673
242.879	2500.9	3831.67	877.615	372.391	1442.05	1420.59	1450.33	2767.99	1634.15	60.5092	542.797	1138.49	2932.34	1128.17	1097.01	2330.84	3212.28	2089.99	1413.27	394.38	827.199	2466.75	2504.25	1354.59	797.883	1116.54	2245.13	-360.246	1839.63	1258.4	261.575	552.045	2411.9	2618.37	1651.36	2071.4	2416.75	498.039	796.319	1564.3	2775.54	2102.33	2002.96	1992.89	1303.18	2152.58	1613.89	1153.68	2507.99
242.894	1721.67	3897.26	1466.96	639.193	2123.88	1373.57	1592.63	746.588	2613.96	451.971	597.153	1110.52	1575.12	842.489	1237.48	1165.13	1910.49	1082.26	2443.39	1255.34	231.194	1912.66	2915.99	1899.39	1820.69	2229.69	1869.74	1096.27	2758.44	1003.63	754.932	1184.31	2376.77	3024.18	1715.11	1505.69	1039.01	184.116	491.306	1365.61	2471.41	1018.46	1705.14	2527.53	122.16	902.93	1163.57	543.128	3250.96
242.909	707.98	2836.48	1179.21	463.46	2809.58	975.966	2070.49	1313.18	1061.2	1776.45	1031.1	2228.52	1454.18	1134.44	699.573	1719.87	1284.57	1129.14	2225.25	706.755	1869.79	1568.28	4710.23	2591	2932.95	1026.32	90.0119	580.507	2509.35	484.9	1558.81	1390.89	2683.06	1814.93	3064.14	2394.46	630.398	711.461	1859.93	1189.58	2314.56	1152.71	1612.6	2857.47	1202.59	-309.102	1897.94	616.72	2545.53
242.924	1004.03	1473.65	1061.28	-76.8368	3236.74	982.24	2825.88	2698.18	788.055	2321.7	1266.96	1820.91	1165.94	1722.63	1332.04	2592.98	2706.45	2595.5	2236.33	406.093	2573.17	2664.36	4500.84	3020.93	2681.96	1751.33	337.287	736.332	1933.3	760.716	2657.69	976.082	1823.08	3369.8	2273.18	2219.34	1349.39	-596.252	269.367	1256.69	3296.04	1173.03	2490.59	1933.18	724.149	97.9586	1455.64	1592.66	2675.17
242.94	2062.77	2143.49	2235.38	809.018	2007.74	215.921	2339.39	2474.16	1488.05	553.351	1742.94	2986.55	1237.42	2392.78	2201.14	680.457	2362.89	2991.73	1832.55	1891.98	2524.09	2911	2491.58	1610.98	1889.44	1904.65	525.977	993.167	2692.09	1163.11	2056.62	1487.42	1499.14	2488.14	3372.92	2598.19	733.3	1283.56	342.612	1191.28	3290.86	1061.11	1078.29	1777.6	1484.01	1805.35	755.901	2342.83	3028.38
242.955	2929.23	2188.96	2565.2	1384.3	1669.28	1555.64	1993.91	2025.15	1361.86	-401.038	2750.79	2347.54	1152.96	717.506	2168.23	1309.93	2689	4198.9	1708.04	647.136	2191.12	870.817	1202.91	1394.54	2023.51	312.293	914.283	1367.41	1982.7	1583.06	1721.05	835.02	1872.56	1709.18	4707.21	1365.65	800.452	1248.76	-321.211	1200.23	2471.12	1598.53	2509.85	1518.41	955.628	2035.45	958.907	1371.04	3785.82
242.97	3228.31	2236.77	2318.36	1147.63	1763.69	1869.27	903.441	1994.23	1305.28	1196.26	2538.97	1923.85	2253.32	941.8	2119.94	1701.3	1763.01	2827.85	2858.61	1793.44	937.584	1727.78	909.435	2969.81	1659.73	2267.17	1641.8	30.2559	2234.96	1033.15	2290.84	520.529	2735.13	1081.2	2035.61	1448.79	869.236	746.541	814.246	1740.15	2833.07	1613.96	1407.83	1584.32	1052.63	1595.88	441.428	-108.86	3215.46
242.986	2248.13	2543.01	2875.4	195.474	1265.51	315.151	1771.47	1222.34	2178.5	1486.62	1794.75	1922.3	2028.56	877.983	2235.13	1087.45	1824.26	2053.66	2413.09	1178.7	1117.65	2243.62	1239.54	3039.42	2229.2	1823.45	1029.21	628.633	2246.21	892.423	1625.46	1332.4	2647.31	2070.2	1192.79	1203.13	2327.41	346.552	787.253	1376.2	3320.83	2069.81	710.044	1060.48	1398.87	2539.97	1395.9	1255.09	2540.13
243.001	1516.34	2087.86	2839.76	331.128	1320.38	181.095	1636.35	1859.46	1066.05	875.725	1420.98	1148.85	639.772	1321.17	2099.6	1148.55	1195.96	885.533	2115.43	1139.62	1779.93	2188.89	1130.07	3252.67	2600.57	1988.78	1081.87	1552.29	1797.56	1321.34	737.858	1483.88	2984.4	2720.1	1651.32	1467.39	1835.71	394.549	858.542	814.227	2960.6	1788.88	1754.28	1108.66	917.011	1887.43	2486.93	1490.55	2437.74
243.016	2203.87	1597.28	2600.28	1144.87	1006.91	544.986	1642.33	2335.23	1353.36	-31.0306	1135.24	644.222	872.921	1713.66	1420.75	795.658	1312.49	1660.64	789.193	1515.16	1724.63	2322.49	1608.07	1954.46	2626.31	1525.95	1379.22	835.172	1414.88	1642.39	1849.51	1676.13	1855.59	2776.7	2980.85	1815.88	964.76	305.825	1117.38	2554.32	2798.45	1341.14	1362.69	1376.35	1506.98	1313.54	1403.69	2472.75	3057.72
243.031	2413.24	847.379	1491.53	1339.75	1305.37	920.61	1384.8	2464.09	487.423	313.616	1230.15	1232.59	998.14	2270.42	2094.99	1296.08	1747.12	2003.23	313.096	871.234	1366.39	2238.44	1854.95	2272.46	1665.8	2483.06	288.615	1044.66	1069.09	1871.53	1441.9	1608.63	2105.02	2301.09	2064.81	65.4753	1663.96	769.679	578.103	3309.19	2699.55	1997.04	1625.87	2105.8	748.377	1085.71	2438.78	1892.07	3153.86
243.047	3330.36	616.485	1104.98	1849.13	1804.82	1495.45	546.516	2226.69	347.046	1069.95	1754.57	1053.49	779.074	1009.46	2404.94	2617.65	2058.39	1567.63	525.449	764.759	1676.92	1941.18	1566.72	1701.74	1517.17	2361.62	220.356	568.192	1506.31	1879.16	1492.53	1499.02	1350.08	2558.43	1008.57	516.005	2271.69	1324.18	882.042	2795.69	1713.84	2031.66	1325.85	3704.14	692.763	690.457	2357.89	1170.51	2480.75
243.062	2437.27	2121.74	1334.02	2475.61	2351.71	1302.83	1573.3	2327.88	386.655	653.97	2260.35	1406.52	992.07	760.529	2184.24	3320.01	2520.88	917.918	1204.9	1712.15	1184.11	1540.09	985.054	2166.47	943.243	2008.12	1518.22	1516.45	2464.88	1540.19	583.579	2092.65	1550.14	2736.29	1576.62	1006.03	1284.28	1645.41	1704.55	2136.54	2141.31	1830.55	1547.63	3511.93	1844	872.666	2331.01	1680.53	1295.34
243.077	963.91	2009.63	1924.29	1786.77	3339.08	840.399	1762.39	1858.54	1154.83	398.68	1979.38	1364.87	1259.09	604.683	1861.16	3585.46	1768.93	463.275	1845.47	2149.79	1077.34	584.461	1160.31	2573.42	753.955	1302.67	2055.69	2291.99	2867.89	584.823	1093.76	920.041	1371.15	1535.7	1809.07	1328.34	1787.49	1062.25	1062.68	1511.69	2251.98	1138.62	2271.1	1903.77	1485.49	1081.18	1949.02	980.717	248.906
243.093	1000.49	2394.5	1734.87	757.862	3004.1	1087.52	2522.91	2021.27	1713.82	1341.5	1885.11	1777.08	1740.69	1848.32	1531.04	2682.72	276.929	1664.05	2648.71	2655.13	485.589	406.682	1509.08	1647.41	1389.69	1127.87	2024.24	1598.78	2740.29	197.303	1640.11	1203.17	1068.1	1698.06	1503.59	2141.61	1932.83	1351.42	1157.87	1233.1	1738.51	1456.41	1389.12	1575.69	2087.57	553.388	1677.54	1368.46	174.314
243.108	355.209	1358.62	1332.06	66.0762	1935.07	1294.83	2010.43	1755.04	738.523	1663.6	2069.66	2271.48	2311.06	2211.3	374.284	2439.63	482.366	1479.96	3283.87	1055.81	540.232	635.622	706.996	1405.66	1323.16	1616.62	2223.05	943.725	2890.13	267.903	1658.93	1371.26	996.229	2205.76	1412.45	2282.86	1384.47	1105.35	1428.03	753.312	2680.2	1292.26	1207.37	2394.14	2675.03	1245.58	2205.43	2722.47	794.044
243.123	356.558	1100.94	959.422	328.82	1329.08	1287.52	1566.46	1587.38	1007.37	436.293	944.546	2772.72	1891.53	1962.23	538.338	1801.19	850.497	2129.06	2852.12	314.642	790.703	1131.13	895.087	1807.73	860.99	1940.92	2017.07	1213.2	3179.66	1291.09	2226.91	1128.85	1171.94	2408.9	2148.42	1829.46	1347.05	446.381	1057.81	1354.96	2237.19	681.748	1580.06	1282.76	2230.62	1579.95	2400.19	2355.8	866.144
243.138	612.368	2804.84	1655.07	1037.73	981.919	1424.85	1317.32	1205.48	2085.18	347.071	1409.3	2158.84	1867.34	1420.88	987.046	3109.12	819.546	1735.81	2177.54	-159.6	1352.22	1834.48	1822.28	2805.39	884.276	2675.1	1071.37	907.38	2756.36	1526.35	2749.75	824.819	603.029	1731.2	2046.16	1778.81	1519.62	1537.49	1245.42	1416.29	3459.67	1077.54	1369.02	1129.37	1141.56	1515.27	1853.05	1564.12	1594.22
243.154	1192.12	3132.97	1919.67	1029.91	1157.34	2116.14	1399.15	462.423	1798.8	94.6602	1801.29	1537.03	1377.81	997.783	543.036	3593.66	1159.55	549.783	1985.5	-93.3899	1710.48	1614.91	1648.65	3081.42	1134.08	2632.84	257.276	957.184	1771.68	1558.04	2521.92	301.364	615.735	1724.97	1815.24	1289.18	2219.44	1574.68	1139.41	733.203	2283.69	1637.55	1025.94	1445.73	185.797	2103.69	1256.4	1019.31	1855.67
243.169	1182.4	2800.95	1805.85	1158.69	1553.33	1436.26	784.499	1165.14	2028.98	33.4479	1509.22	1675.9	1464.2	994.14	1080.31	2561.75	1717.16	195.772	2192.85	548.873	1341.93	1563.96	1388.39	2736.87	-20.7035	2264.54	465.557	1044.05	2676.86	1257.52	2417.64	254.592	794.03	2415.35	2058.32	1950.56	1769.64	1791.82	837.445	1120.06	1004.9	1535.38	1996.05	1766.58	1250.71	1525.91	1957.15	1081.19	1772.55
243.184	1467.08	2698.66	1363.93	1010.75	1231.35	386.49	570.476	1679.67	1658.6	87.0183	1633.85	1737.03	1513.55	1311.85	1676.05	2329.85	1700.58	497.029	2400.26	806.265	991.915	1550.41	1272.41	2643.82	-41.9559	2159.72	1219.95	503.014	2732.7	1514.33	1906.33	305.619	808.664	2683.13	2483.62	2304.36	1353.22	1440.59	1105	1449.18	1188.41	1096.02	2181.43	1409.92	1609.54	1984.03	2682.71	1323.28	1290.28
243.2	1950.53	2299.51	1027.38	755.506	1470.48	252.626	704.353	1351.95	1140.73	288.437	1445.09	1935.49	746.094	1444.87	1062.33	2191.1	1430.63	1595.86	2309.82	723.176	534.078	1631.74	1146.3	2037.65	33.7989	2814.22	1449.47	647.161	2059.69	1665.51	1369.84	1230.29	1069.73	1977.8	2499.82	2448.47	1370.07	1085.35	1007.92	1482.9	1662.39	1667.55	2185.9	1487.71	690.733	1754.56	2140.07	974.884	1274.29
243.215	2010.31	2113.02	791.011	276.28	1645.37	841.137	1516.14	2028.75	1180.53	652.746	1040.2	1474.98	802.978	2400.41	722.375	2355.37	1392.02	2297.95	2073.58	136	324.68	1773.5	890.198	1312.31	270.52	2560.44	681.68	454.561	1741.41	2111.37	1596.53	1873.2	1996.04	2386.93	2617.89	1661.98	1424.8	1325.31	753.403	1097.03	1953.22	1258.51	1916.23	1520.6	266.513	720.998	2068.76	1666.29	871.789
243.23	1592.35	1246.61	1397.92	579.753	2193.18	1474.72	2340.87	2307.67	486.44	577.338	1377.52	976.251	1264.46	2921.31	1085.06	2058.23	1859.91	1635.54	2011.9	-416.1	862.369	1798.41	1228.66	1042.95	1192.77	2245.52	587.379	440.684	2220.43	1985.11	1108.82	1353.31	2161.38	3747.41	3206.29	507.345	1414.65	1730.73	54.1067	716.125	1990.35	993.263	1268.99	1347.76	316.811	1334.01	2319.92	2496.81	884.637
243.246	1216.15	1481.84	1102.05	1394.74	2613.99	1231.31	2390.71	2283.61	704.2	1247.73	1305.04	777.365	1091.56	2306.61	742.475	1543.34	2170.66	904.602	1748.54	36.1321	1177.87	2107.32	1640.37	1619.74	1733.39	3267.07	1137.78	1109.97	2730.15	2120.91	874.421	1684.78	1950.35	4095.56	2736.26	296.003	1528.66	1520.36	652.019	934.289	2101.56	1869.16	1306.07	942.461	514.993	1483.51	1854.72	1294.75	1200.55
243.261	1560.29	2346.14	694.475	1698.31	2242.98	564.205	1857.11	1835.65	1073.16	977.625	703.37	767.512	1180.21	1407.9	457.543	1203.75	1819.68	1126.85	1639.36	1229.34	856.979	1753.66	1225.85	1165.81	1212.41	2956.26	1124.5	851.023	1696.97	2293.9	1211.38	1943.23	1632.64	2498.49	2027.56	382.932	1745.44	1439.63	1005.49	701.221	1351.27	2035.09	1755.7	1814.59	744.487	1235.52	1501.36	1012.15	1529.61
243.276	2296.84	2039.73	1258.38	1016.68	1430.8	696.61	1531.73	1424.43	1036.32	906.446	727.676	1101.61	1737.38	1012.89	1029.65	1550.88	1792.19	1699.29	1670.78	902.274	806.732	1386.14	1327.17	869.934	714.021	2194.95	1551.17	864.129	1264.26	2371.69	1843.61	1229.51	1861.79	2196.52	1859.93	1024.5	1429.84	1690.48	1287.08	909.646	958.151	1359.49	1857.91	2672.02	1055.85	1642.7	1725.96	1662.48	1761.56
243.292	2116.68	1829.8	1143.37	1287.45	1384.81	-1.49669	1921.57	1614.45	1235.45	272.063	1103.77	1652.13	1619.28	1965.12	1726.15	1548.11	1756.71	1827.19	1741.21	471.864	316.336	1381.77	1768.16	836.933	737.614	1747.45	1905.05	1456.08	1166.57	1653.28	1538.71	629.611	1857.4	2031.01	1725.44	1109.35	1609.92	933.688	1530.44	796.499	1935.62	439.231	2246.3	1980.13	818.653	1621.38	2052.04	1667.84	2026.55
243.307	1380.83	1769.68	637.769	1520.92	1789.64	204.972	2039.55	1905.48	1166.43	482.677	1094.89	1784.12	1643.3	1821.54	1273.85	1370.19	1824.91	1575.4	1186.02	808.131	574.681	1799.02	1910.94	1189.43	1250.07	1770.49	1409.1	1506.87	1270.92	1301.44	1134.46	852.909	944.71	1704.35	1488.45	1078.16	2125.31	-97.7757	1096.32	1059.74	2417.42	532.978	2348.44	1612.02	1018.64	1141.36	1775.53	1677	2157.23
243.322	636.126	1767	1889.46	800.964	2160.54	660.955	2106.54	1368.44	1467.34	858.837	874.421	1269.39	1413.29	2290.48	615.877	993.28	1507.46	2029.67	1468.09	608.268	589.001	1779.29	1277.95	1751.83	1495.74	1892.39	1293.15	647.323	905.648	1215.23	1031.32	1370.6	1175.5	1864.81	2214.55	940.658	1695.66	198.456	1126.88	2093.99	1223.9	469.551	2026.41	1608.09	1006.54	788.326	1761.56	1757.68	2427.72
243.337	622.483	1773.14	2021.2	685.365	1842.92	687.192	1390.68	1488.16	824.893	1327.85	1068.69	531.556	2044.24	2320.58	817.477	1814.71	1614.54	1602.87	1378.92	199.908	366.201	1409.24	358.77	895.261	1598.62	981.419	936.343	23.1063	1025.39	1371.39	1119.24	1368.46	1569.81	1397.89	2666.73	690.34	1211.56	97.6134	1292.33	1799.78	1155.73	941.773	1076.64	1020.32	474.809	692.002	1889.06	1284.18	2407.86
243.353	832.881	1380.78	1644.48	845.249	1719.21	1180.71	1522.65	1447.17	1019.19	1039.32	1106.34	713.074	1810.06	1892.19	1340.24	1321.29	2180.26	1317.48	1156.06	718.954	179.935	1472.64	978.995	1412.49	1153.44	1163.44	83.7432	153.932	1601.95	2075.62	1531.45	391.955	2081.92	914.847	1391.87	955.122	973.897	337.411	1468.5	1915.23	2206.22	1126	524.31	1256.59	486.377	631.016	1198.64	288.536	1355.53
243.368	898.668	1170.92	1306.1	1153.78	2217.35	1363.57	1650.04	1886.85	394.834	1605.44	972.027	1320.5	1092.73	1574.49	2022.92	653.577	1774.35	1354.12	1556.01	984.449	932.337	1503.47	1607.15	1769.91	1488.81	1631.12	747.14	-328.807	2071.32	1698.39	2468.31	1405.24	1691.8	1179.9	854.864	934.213	1314.02	1307.05	1143.86	1754.19	2411.08	741.198	628.154	1534.16	636.579	960.696	868.717	254.244	815.021
243.383	1381.81	1782.74	1474.52	1067.69	1104.72	1086.97	1982.75	1375.18	-257.952	2135.47	1074.11	1003.13	925.76	561.07	1963.49	1686.87	2542.86	1648.74	2274.12	841.845	1940.19	1267.97	1345.08	1490.37	1423.78	1497.57	1223.56	271.438	2320.15	1718.16	2684.29	1139.06	1453.79	1654.28	1290.94	966.082	2191.89	2257.53	1648.11	1115.77	2884.21	1207.77	1309.31	1556.4	1233.74	2062.28	1158.4	561.218	1579.16
243.399	1727.79	1948.08	1043.78	924.539	1942.51	1384.19	1593.08	1776.59	771.848	1797.94	1245.98	1648.93	1335.61	936.914	1689.33	2280.51	2684.8	1486.14	2691.34	988.94	2735.22	1434.32	1353.29	1883.49	1895.09	2469.47	1292.83	909.216	2302.1	2367.46	2871.34	849.273	1369.19	2210.94	1719.47	958.981	2234.66	1722.22	2735.62	2237.63	3154.8	1119.57	1330.24	2281.48	466.22	2271.68	1129.96	1301.72	2027.04
243.414	1932.45	2227.32	1395.66	1089.68	3080.03	1642.21	1445.14	1412.54	969.237	1071.69	1577.71	2526.46	1474.39	2016.46	1705.39	2668.32	2911	764.887	3141.44	1107.33	2718.88	1757.22	1651.48	2490.71	2424.61	1970.2	1226.75	1282.12	1839.7	2174.76	2682.29	584.478	2001.52	1975.75	2022.57	788.864	2635.99	1739.33	2742.18	2908.15	2819.83	-136.284	903.007	1828.54	897.977	1618.32	1504.43	2814.85	2797.26
243.429	921.103	1532.88	1398.86	1043.39	3229.4	1459.38	2126.82	1434.27	1532.12	739.764	2176.5	2155.5	1547.41	2565.96	1064.45	2110.28	2960.76	1042.44	4011.52	297.91	1971.53	1203.37	2239.71	1882.51	2217.79	1702.59	1451.56	1137.27	2189.71	1231.47	2594.99	745.231	2616.01	2148.17	1611.02	1423.47	3161.76	1357.89	2249.12	1854.16	2073.01	215.618	1249.69	2036.54	884.948	1584.93	1957.44	2575.85	3830.25
243.445	1782.99	2010.16	1876.19	1441.28	2305.52	2011.48	2028.45	2011.19	1832.87	920.073	2802.35	3229.8	2797.36	3559.74	1190.35	1955.19	3586.77	1668.77	3095.53	699.478	2699.4	1333.35	2330.63	1615.39	2317.69	2469.5	2071.09	2008.7	3972.06	1388.92	2451.57	1564.89	3316.59	2863.11	1449.77	1830.29	3614.8	2030.52	2193.66	1621.69	3310.88	1349.36	2462.26	3229.64	1529.83	1364.05	2681.77	2829.63	3764.54
243.46	2603.67	2536.44	2288.42	2420.13	2366.91	2405.62	2789.64	3609.56	1486.44	2089.53	2622.87	3219.48	4322.64	4103.09	3048.12	2412.04	2763.77	2860.26	2932.88	1527.05	2757.74	1860.16	2617.09	1596.27	2626.23	3047.31	2554.29	3090.49	3941.57	2247.45	3637.75	2132.06	3306	3465.22	1943.7	2130.77	2158.72	1849.95	1917.07	2715.7	3616.25	1820.91	2546.64	3071.63	1619.19	2254.19	3935.01	3600.61	3882.49
243.475	3910.17	5130	4408.08	2943.27	5243.71	4709.73	3927.07	4545.27	2184.57	4517.13	4448.74	4402.75	5530.97	3450.35	5189.65	4722.95	3820.56	5333.46	3541.85	3101.34	4227.88	3725.09	4807.55	4106.67	3939.73	3885.19	3976.63	6186.28	5577.71	4087.45	4924.18	3857.34	3858.68	4623.89	3635.56	3329.25	3641.99	4057.6	3180.74	4092.05	5342.02	4435.79	4301.9	4053.1	4250.5	3954.63	5028.64	7428.98	6756.95
243.49	7130.25	9219.81	9929.44	6642.03	9614.12	9562.98	8119.13	9403.94	6330.36	8609.51	10314	9454.42	7639.53	7684.97	9937.65	8558.24	5916.8	8837.34	7138.02	5980.75	8753.86	7414.71	9220.51	7167.77	6967.86	6939.8	7918.55	9894.09	10442.9	7191.12	7479.51	6168.41	8166.36	8980.38	7277.02	6904.72	7726.35	7665.01	7871.41	7826.62	11697.1	8337.38	9606.48	8481.87	9242.41	6496.68	9458.67	14756.7	13935
243.506	15484	16965	19178.6	13952.4	17735.4	16730	18206	20632.4	14500.8	17631.9	19778.8	17401.9	13889.5	15504.5	16697	15470.4	13867	16004.6	14687.1	12511.2	14648.6	15648.5	15154.2	14229.2	13252.1	15234.9	14670.5	17651.5	19182.1	13151	12553.1	12045.8	16725.6	15797.2	12121.7	11591.6	12123.2	11026.1	14291.9	15082.8	20719.7	15318.8	16574.3	15835.1	16484.1	12793	17955.6	24038.9	24188.6
243.521	24244.4	25649.4	30024.5	23325.8	28565.8	26454.7	27481.8	28584.5	21126.7	26629.1	25877.3	26052	21895.1	24581.1	24152.2	27529.8	24972.7	25054	26390.8	18668.2	21095.2	26055.5	21859	22578.8	22985.7	24535.7	20531.6	23194.2	26606.3	20592.2	19405	20341.3	24720.3	23475.1	19616.4	18049.6	17469.3	17365	20964.7	25183.2	28629.9	21605	24219.8	24110.7	25708.3	22343.6	26156.9	37010.5	34829.7
243.536	26714.8	30601.1	36322.7	30059.3	35126.7	32148.7	31567.5	33548.9	25485.3	33065.2	29707.1	34077.6	28299.4	30221.6	33041.9	37739.4	34450.7	27944	32722.1	21936.4	26594	31754	27956.3	28491.2	30982.8	31391.3	24719.5	24992.3	31565.8	25713.6	26318	27061.2	29764.4	27154	26543.3	26146.4	22492.3	20904.9	26697.4	32187.4	32838	28991.7	32552.1	32412.2	30211.4	29469.2	33445.8	46224.4	41831
243.552	23986.6	27176	29694.2	25708.4	32173.4	27343.9	26367.2	31916.6	21887.5	29611.8	29587.2	31728.8	27842.4	26761.2	32396.7	37098.8	33468.1	24015.8	30990.1	19428.5	25930.9	30043.4	25225.1	23047.7	24487.9	29360.1	22919.4	20931.9	30680.6	22936.4	22876.5	24939.5	25590.7	24790.7	27303	26583.1	20640	18238.6	26454.6	27489.1	30877.9	30289.3	30824.3	33260.2	29628.7	29497.3	30473.2	40125.9	36806.8
243.567	13465.5	15730.6	18271.1	14223.4	20803.2	16554.1	13642.2	17497.2	13337.6	16533.3	18412.4	17270	16569.2	17119.6	18332.7	21497.3	17987.4	17225.9	19618.1	10891	15285.4	17694.7	13457.9	12751.3	14141.2	16621.5	13707.9	11534.6	17704.8	15015.4	11546.7	12908.5	13958.8	15399.8	16737	18147.8	12786.3	10232.7	14968.4	15441.8	14858.5	18416.4	17520.2	20515	18626.2	19659.1	17489.4	21076.9	21218.1
243.582	6248.91	8490.55	7782.97	8680	10068.8	6696.22	5338.5	6027.55	5619.72	8149.04	6821.05	7940.52	6480.56	6662.21	6793.06	9667.99	6767.77	8596.5	9129.34	5794.77	6514.31	7314.47	6174.76	5762.06	6257.4	7447.72	5239.96	5010.07	7536.29	6041.51	6243.43	6137.57	7282.68	7297.54	6517.1	6952.61	6222.95	4276.3	4850.5	6544.61	6142.17	7397.6	6782.66	9427.82	8246.37	7271.26	7505.26	9223.6	8436.07
243.598	2757.47	4780.74	3789.8	4395.94	4150.9	1781.69	2208.31	1913.5	3002.12	2919.04	2762.4	3188.56	2378.54	2881.17	2559.22	6119.58	3197.16	3898.85	5572.48	2839.63	1057.49	3125.44	4727.04	2630.39	2295.79	3593.83	2342.4	2232.95	3294.86	2944.5	4045.63	2502.26	4340.18	3503.5	3989.7	4309.44	3312.03	1999.58	1733.51	3964.69	3328.12	2993.66	3611.5	3679.02	2883.31	3129.45	3503.99	4107.62	3601.15
243.613	2531.59	1805.37	2305.75	2242.68	1680.06	636.504	1629.81	1734.11	2103.99	2185.76	1769.69	2065.12	448.302	1364.43	2708.95	2833.62	1848.38	2864.75	3372.35	2115.87	1774.68	2841.97	2756.27	2229.71	2109.55	3445.61	1461.16	748.654	2422.34	2307.92	3496.9	1495.41	3698.44	2736.34	2323.96	3679.69	1619.03	2116.04	876.965	2100.09	2287.25	1517.36	2315.88	2201.29	2474.48	1869.76	2978.68	2057.54	2779.65
243.628	2637.77	2271.43	2118.6	1552.8	2095.03	1843.49	1963.77	1878.83	1884.75	1420.47	2138.94	371.916	1981.91	1458.92	2757.9	2617.9	1581.7	2470.22	2601.37	1839.17	1328.37	2068.18	2524.52	1674.63	969.606	1944.07	1033.66	585.832	1436.91	2174.8	2677.8	629.813	2994.66	3027.45	1779.06	1696.7	1791.47	789.028	1321.74	1654.68	2410.69	1603.03	3399.18	880.186	1698.65	1213.22	1822.32	2349.5	2399.38
243.644	1758.73	1365.72	2363.26	1182.68	2108.41	1660.84	1648.64	1099.36	270.975	2183.58	2968.48	1348.59	1787.37	1750.16	1659.97	2689.38	1539.3	1544.98	1767.16	2289.32	565.876	2064.91	1313.78	1810.93	535.85	1144.88	1186.61	884.709	2548.76	2578.7	2931.67	570.962	3001.38	3118.97	2125.15	798.511	2508.92	506.238	704.223	1531.43	2949.5	1696.24	1422.17	1803.26	1172.71	764.195	1487.87	2898.55	2481.07
243.659	2152.33	2187.84	1976.61	470.309	1237.88	2196.62	1334.11	1808.87	402.832	1529.29	228.585	929.723	1105.51	1770.99	1812.28	1148.91	2480.31	972.604	2604.29	1335.71	222.982	494.912	1621.78	1378.88	1446.27	1703.26	1470.36	1692.58	1782.97	947.389	1520.9	327.793	2045.57	2324.68	2493.57	1317.85	1871.95	1389.7	1088.46	2116.89	2723.62	742.265	1706.83	2883.32	2165.72	620.411	1731.64	1916.16	2128.22
243.674	914.002	1524.18	2196.98	755.517	1415.71	2042.37	1997.64	2063.23	353.181	1334.32	1102.52	1222.71	1660	2083.95	1233.85	1118.37	2335.27	284.528	2759.45	748.768	157.728	1194.98	1113.39	1276.9	1470.8	1306.01	1846.65	959.131	2000.31	-200.01	1043.88	725.745	1948.51	1953.53	1466.97	1097.73	2514.42	713.975	876.092	1077.43	2362.81	991.334	2078.7	2477.02	753.152	1169.91	2739.59	1153.42	2785.41
243.69	1856.6	1538.94	2750.33	750.704	1481.76	1659.73	2112.91	1541.97	1527.03	1330.44	1343.28	1245.83	2186.74	1218.46	1691.34	1343.21	1078.86	967.619	1960.05	-265.528	718.029	1441.7	1308.45	2298.56	1350.72	1024.46	2091.59	953.792	1919.26	1196.31	847.672	508.209	2334.72	1435.57	1207.69	442.633	1951.23	114.796	1333.88	1850.42	1302.82	637.937	2003.44	1848.87	773.421	1095.23	2766.74	1264.92	2893.19
243.705	1568.5	1771.07	2133.3	-17.7144	524.889	919.664	2413.38	2425.99	816.857	1305.78	1877.79	1242.43	1941.41	1075.32	2438.73	1006.22	1300.58	1091.66	1902.55	522.28	1426.45	1715.48	3032.5	1914.52	740.178	909.629	2318.42	567.933	2838.73	1760.33	891.177	1548.06	3753.54	1771.83	1565.29	268.758	1350.4	1417.41	1895.46	2262.87	1379.69	530.457	1601.48	1550.39	1227.74	643.869	1526.54	961.045	3448.24
243.72	1848.1	2655.15	1597.48	-26.3711	1546.96	1357.07	2581.82	3027.24	1475.79	1051.57	783.402	843.733	1658.39	1642.19	903.366	1215.32	676.162	1159.11	1488.48	388.247	1479.59	1662.05	2137.64	1961.76	538.578	1507.61	1376.87	450.05	2825.02	1414.12	2008.94	885.988	3147.4	978.466	1336.72	722.04	826.744	1615.98	1066.05	952.582	2151.49	914.57	1011.64	1545.9	1319.81	1390.25	2169.68	608.973	2879.89
243.736	1653.13	1684.82	1383.12	-253.296	2240.05	545.311	1903.66	1965.47	1202.44	824.565	1061.76	307.144	1714.18	2105.25	1209.27	1143.74	1483.86	932.891	2174.02	668.235	1207.93	1628.34	2181.41	2022.75	1077.82	894.371	526.488	71.3573	2622.41	666.126	2289.38	781.32	2473.82	965.227	868.805	1241.72	1911.87	2767.53	352.859	649.397	1925.28	11.0502	1600.07	1389.56	935.295	1331.05	2631.1	1219.3	1666.37
243.751	1609.96	1919.78	1084.31	394.04	1407.51	625.312	1063.82	1303.94	1485.25	899.938	754.142	75.5227	948.681	1378.31	979.495	1564.11	2088.7	996.233	2003.06	538.629	273.587	1207.87	2293.58	1212.84	1466.88	685.083	631.78	103.118	3638	802.47	2041.87	819.143	1543.64	1852.78	814.406	1920.88	1984.36	1822.33	-438.189	1491.47	1395.21	1010.9	1674.7	2387.79	835.323	1527.83	1662.25	752.142	517.61
243.766	1071.72	1621.42	1121.18	810.613	2054.55	873.821	1032.11	1285.05	1687.41	969.497	368.163	138.592	275.798	1192.37	854.989	1835.34	2613.17	1289.52	1897.87	1560.93	148.63	1643.23	1591.86	1039.73	351.193	1150.32	981.802	570.818	2177.01	84.9889	928.231	218.581	759.095	1895.73	808.184	2253.97	1585.86	1419.84	455.091	848.503	1372.12	1481.53	2170.85	1596.13	1203.15	1348.87	1586.53	626.198	952.576
243.782	887.823	2231.6	550.993	1229.95	1818.06	805.586	892.277	1325.3	1434.33	1283.16	1007.96	564.525	351.182	329.441	1355.05	2176.44	2289.64	1408.96	1563.54	1861.12	222.412	1537.2	666.886	513.116	828.784	468.523	1086.98	1040.46	1567.68	1024.23	431.214	-142.09	1686.45	1119.27	1240.78	2545.78	1343.62	726.35	791.386	302.792	1753.76	997.248	1592.26	550.553	732.93	819.972	1307.12	837.369	1068.81
243.797	738.511	1986.71	847.68	1275.67	2127.21	614.396	1101.76	1844.07	224.09	310.83	1478.03	692.383	-201.714	100.944	1722.71	1242.59	1696.36	1173.82	1276.42	1232.58	218.269	1407.67	1178.32	783.077	1251.54	489.032	317.752	1233.77	1310.75	961.434	966.456	58.4601	1676.77	919.911	1469.23	1994.42	1259.62	799.225	1140.12	266.746	1788.78	607.109	1329.13	887.88	1002.79	486.12	638.597	751.204	1028.66
243.812	1488.89	1533.88	675.512	1355.83	3116.33	916.561	1490.63	1612.28	313.254	258.299	1092.41	651.053	533.522	650.62	1230.37	736.328	1779.28	1017.66	1350.85	526.343	294.274	1032.72	1500.23	1403.5	791.559	737.712	626.155	904.681	1386.01	711.047	1333.39	929.317	1644.64	952.223	565.654	1214.76	666.935	1141.36	1051.04	874.45	2014.97	532.777	1020.96	942.811	1055.24	52.2921	1057.16	703.016	1257.23
243.827	1522.77	680.924	1076.45	1108.18	2106.03	573.538	1962.86	1228.45	962.177	311.038	1098.76	936.985	815.663	817.491	1037.03	536.168	2370.69	1177.53	1926.89	1050.66	846.093	1614.3	1615.96	1153.11	1022.22	858.054	1029.7	959.623	1625	1214.76	1574.82	642.488	1943.64	1777.76	285.023	970.394	1088.38	1259.38	995.247	1845.05	2042.59	742.246	1142.57	1006.31	776.214	-100.07	1150.78	553.665	1643.37
243.843	1519.52	234.466	994.598	1418.33	880.179	518.696	1772.77	940.764	1163.95	1039.55	1395.63	933.312	861.662	990.3	1589.88	1416.48	2573.67	1579.32	2621.05	648.109	859.78	1248.94	1274.13	1090.42	1404.89	669.617	983.627	1189.37	1682.95	1337.49	1584.64	361.845	1768.08	2254.3	827.262	1075.45	1092.48	1430.32	1449.98	1834.09	1527.4	988.624	1504.7	755.541	771.409	320.192	1046.67	90.3498	1995.14
243.858	1614.43	469.153	990.436	1395.74	710.964	1385.4	1707.05	1855.97	1258.65	1478.5	1573.28	829.568	1064.48	942.245	2120.29	2010.7	2249.01	1977.49	3101.11	801.325	1106.33	1503.71	1885.27	1893.33	2010.42	285.582	1150.46	1373.91	1377.5	1132.6	1898.61	321.715	1544.29	1559.38	1117.92	1297.66	1227.37	973.009	1267.15	1983.39	1407.71	1518.22	1619.43	1275.74	1065.51	653.475	1506.62	107.641	2527.21
243.873	1516.72	1106.68	1447.75	1965.34	841.691	2269.15	2313.49	2149.42	1582.57	2689.01	2491.69	1283.91	1371.05	1862.46	1633.98	1592.77	2061.94	2105.83	3732.18	1668.79	1623.72	1277.09	2378.57	2764.77	1822.36	1156.77	1731.53	1655.75	1856.21	2468.38	2219.16	689.891	1627.86	1736.8	1794.83	1554.43	1762.22	1064.7	1781.91	1543.46	1874.8	1496.39	1663.28	1723.56	1461.69	1574.69	1454.03	1072.46	3016.68
243.889	1370.44	1800.34	1594.06	2498.57	1394.58	2403.82	2746.19	2263.6	2131.51	3555.91	3018.38	1654.21	1821.33	2703.44	1996.62	1918.71	1523.94	3218.98	4480.26	1799.29	1534.35	1894.59	2653.77	3140.96	2084.6	2110.49	1347.87	1913.05	2469.79	2929.39	2499.56	1476.04	3156.36	1582.14	2462.21	2063.91	1766.28	1028.09	2537	1529.39	2442.01	1644.18	2211.87	1594.71	2271.85	1999.55	1691.27	2533.9	3276.59
243.904	1781.78	2335.04	1653.26	2367.65	1852.39	2129.36	2947.84	3170.06	2427.18	3819.64	3485.44	1649.9	2062.27	3162.59	2140.27	2693.05	2104.28	2900.56	4411.33	2016.57	1939.16	2569.19	2596.23	2864.12	2542.6	1731.46	765.552	1785.45	3011.02	2882.99	2485.05	2825.75	4036.08	2088.69	2475.35	2242.3	923.461	1277.68	2767.72	2931.49	2907.2	2322.71	2389.91	1493.9	2625.55	1972.67	2495.53	3079.34	3628.12
243.919	1817.73	2300.11	2330.95	1972.88	2089.11	1947.42	2591.17	2761.72	1577.36	2358.41	2534.32	1279.99	1305.98	2564.45	2617.25	2496.01	2539.24	1755.1	3731.71	2242.66	2328.51	2410.8	2649.74	2861.4	2737.48	1832.5	908.711	1749.2	2246.54	2143.82	2354.05	2425.41	3289.35	2011.27	1892.82	1660.88	929.315	1735.78	2398.93	3252.21	2441.58	2313.34	1737.27	1507.46	2740.29	2712.18	2193.32	2514.19	3215.93
243.935	2294.51	1890.25	1944.21	1560.73	1908.72	1952.06	2217.9	1973.02	903.944	2301.23	1297.42	1947.75	1192.34	1125.86	2616.4	1773.2	2228.5	1880.93	2758.14	2150.53	1708.41	2495.17	2427.14	1971.69	2020.97	1431.97	1178.79	1485.93	1510.32	1443.42	1764.39	1576.96	2119.91	1544.38	1452.06	803.47	1204.75	1237.94	1785.18	2430.16	1342.1	1838.22	1062.67	1699.29	2549.75	2784.33	1257.37	1449.8	2472.05
243.95	1783.51	2060	1213.85	925.31	2263.92	1850.72	1864.99	1961.96	826.872	3049.33	1533.56	2850.08	1400.39	828.376	2074.57	1929.14	2366.21	1906.78	2108.02	1245.06	782.679	2509.78	1537.64	1822.74	1540.02	540.354	760.787	1317.38	1786.71	1792.21	1212.3	1364.6	1536.35	1589.49	1321.36	1114.41	1934.15	960.965	1241.87	1832	1867.39	1787.67	1045.82	2006.76	1291.29	2437.13	721.799	1076.51	2180.29
243.965	1442.16	2411.47	1817.78	236.804	2627.83	1444.34	1311.61	2022.42	948.442	2340.53	1910.27	2223.61	865.378	1051.9	2817.92	1919.46	1805.51	1160.72	2222.22	507.033	1294.57	2344.33	999.025	1677.93	1227.65	590.048	145.121	1146.04	2148.41	1688.72	681.2	1422.2	1404.99	1667.35	1322.33	915.142	2473.05	257.684	281.209	785.199	2025.63	1638.88	1609.64	1787.5	1038.64	1869.65	1282.98	1228.76	2833.98
243.981	1698.23	2352.39	1349.84	413.079	2275.96	246.852	921.528	1931.13	1202.05	1038.14	1734.06	1411.52	807.074	1362.14	2122.6	1609.33	1754.37	1447.04	2188.51	326.224	1300.61	1932.35	1450.11	1343.27	1189.88	493.011	846.493	1426.1	2479.28	950.93	717.602	1602.05	962.915	1811.14	1244.85	1250.74	2288.26	207.519	72.5111	515.789	1214.25	800	1502.98	1425.56	1058	825.595	1507.2	1247.7	2514.7
243.996	1739.83	2097.8	1309.56	1085.25	1429	3.63606	1148.07	1979.62	1276.05	-500.219	1630.42	988.905	1077.24	858.039	1549.1	1531.18	956.348	1961.34	1682.13	253.464	712.477	1280.09	1397.74	1306.92	631.835	589.813	1087.38	949.433	2030.42	1026.27	974.361	751.78	1312.84	1693.59	1905.07	1513.28	1404.77	188.482	974.132	1181.66	1379.46	217.672	522.484	1131.11	952.365	888.131	1342.36	1134.23	2527.96
244.011	1734.44	2003.77	1287.6	1273.01	1619.68	776.492	1170.81	1696	1351.38	-101.55	1234.48	420.347	875.022	777.024	1533.55	944.503	561.431	2192.02	1550.18	334.386	827.441	869.155	968.414	1113.04	225.189	403.754	1448.81	538.039	1422.38	612.529	1220.94	668.287	1956.25	1478.34	1827.17	1131.66	1065.26	119.587	1651.61	1221.82	2353.88	258.033	449.354	855.358	1102.94	805.467	1659.76	926.818	2946.59
244.027	671.633	1125.7	759.308	787.263	1873.35	133.676	1087.67	1273.8	876.759	598.284	523.675	493.003	1024.24	519.736	2451.17	1442.28	1151.95	1763.74	1554.39	97.3337	830.552	797.773	1317.07	1639.04	23.1969	509.342	758.354	636.702	1023.67	944.587	2281.74	380.565	2482.08	842.76	1311.7	1671.69	884.241	934.004	1434.8	562.19	1941.25	815.76	541.492	523.508	795.299	782.105	1660.07	940.054	2963.63
244.042	1180.92	1307.98	965.33	863.682	942.125	262.731	1500.04	1130.47	978.063	599.728	614.093	1051.72	986.153	939.494	1542.62	1319.87	571.554	1274.69	2255.87	802.526	1188.87	1219.53	1575.39	1895.16	982.731	970.731	1231.53	1174.58	1976.95	1343.84	1100.86	961.297	2001.24	1201.12	1061.53	1277.53	617.552	1025.96	1402.15	695.71	1290.65	724.265	1194.12	982.633	946.847	586.35	1675.19	447.728	2192.3
244.057	1278.43	1199.67	1099.02	648.276	917.53	528.254	1873.08	615.191	994.841	406.644	809.758	1004.4	854.576	1204.98	1474.07	1192.53	1237.23	1685.81	1751.82	793.514	1324.62	876.324	895.906	1880.7	1270.4	712.156	624.147	1772.98	2445.76	580.94	1441.21	850.517	1801.35	1253.78	723.983	1646.72	1247.01	1209.1	822.121	-333.807	1140.99	639.582	989.286	876.59	701.918	778.565	1240.6	465.561	1410.86
244.073	1128.65	473.095	928.286	949.413	1093.8	704.1	1400.18	1046.66	1627.73	815.996	996.265	996.898	958.273	635.557	1672.87	1450.44	838.027	1504.07	1021.92	307.383	1125.75	1195.82	1523.28	1773.77	1140.31	522.14	817.989	1457.95	2679.66	1271.73	1590.98	310.135	1592.97	892.607	1273.65	1330.93	982.198	989.163	818.903	430.747	1533.19	1105.01	1212.26	1472.58	1070.92	1416.52	1028.99	1015.3	875.258
244.088	1124.98	1049	1449.02	629.506	1834.69	521.668	997.916	650.04	1581.28	878.743	967.285	873.652	882.851	822.862	1363.97	1222.37	1629.01	1622.31	1205	617.177	1361.23	1569.22	1511.51	1737.51	1492.61	777.466	1543.03	821.31	2353.45	1350.91	1156.33	1036.21	1481.87	1001.04	1552.8	1020.8	1305.5	1160.24	859.722	169.702	1333.77	750.553	816.44	1024.74	1254.67	1055.54	1868.08	964.496	1480.77
244.103	894.255	1328.71	1007.79	749.934	1467.91	1323.1	917.949	911.695	1166.74	1412.29	1250.36	842.407	936.349	701.966	280.064	1174.94	1505	1249.7	950.845	927.695	1293.61	1146.32	1721.77	1449.33	1021.79	1294.57	1307.11	147.493	1464.83	791.896	1592.34	892.61	1503.37	549.755	1380.82	1134.61	1259.2	1337.21	1646.94	524.053	1904.36	581.918	1370.52	1368	1563.73	1169.64	2094.04	1038.09	1240.66
244.119	836.779	422.421	1134.45	616.41	1717.25	951.596	1281.45	1121.06	892.428	951.711	1323.56	1202.74	836.125	987.241	858.23	1149	973.621	2510.43	1139.23	1013.04	1419.85	1460.05	2037.17	1224.38	1096.25	1170.76	1211.17	382.039	1514.98	1667.68	1082.74	359.915	2062.08	1477	1655.76	729.845	1665.49	1572.79	1402.66	677.499	1681.55	19.2985	1173.66	847.527	1433.98	1020.71	2227.96	1323.32	1096.28
[truncated: 21,014 more rows]
[truncated: 51 more columns]

## Sheet: chromium (waveband × sample)
LIBS raw spectral data matrix (waveband × sample) of heavy metal chromium in mulberry leaf
wavelength (nm)\ contamination level (mg/kg)	0	0	0	0	0	0	0	0	0	0	0	0	0	0	0	0	0	0	0	0	100	100	100	100	100	100	100	100	100	100	100	100	100	100	100	100	100	100	100	100	500	500	500	500	500	500	500	500	500
[truncated: 22,015 more rows]
[truncated: 51 more columns]
